# Supplementary material for: Gadolinium Protects Arabidopsis thaliana against Botrytis cinerea through the Activation of JA/ET-Induced Defense Responses
Source: Int J Mol Sci. 2021 May 6;22(9):4938. doi: 10.3390/ijms22094938 (PMC8124739; doi:10.3390/ijms22094938)
Supplement: Supplementary file 1 [file ijms-22-04938-s001.zip]

Archive with 7 entries (7 files):
- Figure legends Supplementary.pdf
- Supplementary Data 1.xlsx
- Supplementary Data 2.xlsx
- Supplementary Figure 1.tiff
- Supplementary Figure 2.tiff
- Supplementary Figure 3.tiff
- Supplementary Table 1.xlsx
