# Supplementary material for: Gadolinium Protects Arabidopsis thaliana against Botrytis cinerea through the Activation of JA/ET-Induced Defense Responses
Source: Int J Mol Sci. 2021 May 6;22(9):4938. doi: 10.3390/ijms22094938 (PMC8124739; doi:10.3390/ijms22094938)
Supplement: Supplementary file 1 [file ijms-22-04938-s001.zip › Supplementary Data 1.xlsx]

## Sheet: 24 hpt pval diff
GeneNames	0h Ca-treated (FPKM)	0h Gd-treated (FPKM)	log2(Fold_change) normalized	z-score	p-value	q-value(Benjamini et al, 1995)	q-value(Storey et al, 2003)	Signature(p-value < 0.001)	Short Description
AT4G01370.1	20	45	1.2274	3.2954	0.000982826	0.0115968	0.0115968	TRUE	MAP kinase 4
AT4G04910.1	14	36	1.42004	3.29814	0.000973283	0.0114904	0.0114904	TRUE	AAA-type ATPase family protein
AT5G24570.1	35	12	-1.48685	-3.29942	0.000968835	0.011444	0.011444	TRUE	0
AT2G17540.3	11	0	-4.40196	-3.30439	0.000951844	0.0112825	0.0112735	TRUE	0
AT4G12800.1	11	0	-4.40196	-3.30439	0.000951844	0.0112825	0.0112735	TRUE	photosystem I subunit l
AT4G13850.2	11	0	-4.40196	-3.30439	0.000951844	0.0112825	0.0112735	TRUE	glycine-rich RNA-binding protein 2
AT4G16515.1	11	0	-4.40196	-3.30439	0.000951844	0.0112825	0.0112735	TRUE	0
AT4G28780.1	26	7	-1.83561	-3.30488	0.000950161	0.0112777	0.0112735	TRUE	GDSL-like Lipase/Acylhydrolase superfamily protein
AT5G45950.1	45	18	-1.26446	-3.30664	0.000944238	0.0112255	0.0112255	TRUE	GDSL-like Lipase/Acylhydrolase superfamily protein
AT1G31910.2	32	62	1.01167	3.30971	0.000933932	0.011109	0.011109	TRUE	GHMP kinase family protein
AT1G03370.1	9	28	1.6949	3.31019	0.00093233	0.0111079	0.0110959	TRUE	C2 calcium/lipid-binding and GRAM domain containing protein
AT1G19360.1	9	28	1.6949	3.31019	0.00093233	0.0111079	0.0110959	TRUE	Nucleotide-diphospho-sugar transferase family protein
AT1G54990.1	9	28	1.6949	3.31019	0.00093233	0.0111079	0.0110959	TRUE	alpha/beta-Hydrolases superfamily protein
AT2G17220.1	9	28	1.6949	3.31019	0.00093233	0.0111079	0.0110959	TRUE	Protein kinase superfamily protein
AT5G18150.1	9	28	1.6949	3.31019	0.00093233	0.0111079	0.0110959	TRUE	Methyltransferase-related protein
AT1G04680.1	56	25	-1.10603	-3.31636	0.00091199	0.010892	0.0108891	TRUE	Pectin lyase-like superfamily protein
AT1G74070.1	56	25	-1.10603	-3.31636	0.00091199	0.010892	0.0108891	TRUE	Cyclophilin-like peptidyl-prolyl cis-trans isomerase family protein
AT3G26180.1	29	58	1.05747	3.31964	0.000901347	0.0107766	0.0107737	TRUE	cytochrome P450, family 71, subfamily B, polypeptide 20
AT4G36210.3	29	58	1.05747	3.31964	0.000901347	0.0107766	0.0107737	TRUE	Protein of unknown function (DUF726)
AT1G07440.1	53	23	-1.14689	-3.32188	0.00089412	0.0107018	0.0106989	TRUE	NAD(P)-binding Rossmann-fold superfamily protein
AT3G44990.1	53	23	-1.14689	-3.32188	0.00089412	0.0107018	0.0106989	TRUE	xyloglucan endo-transglycosylase-related 8
AT1G29040.4	1	12	3.64244	3.32309	0.000890273	0.0106818	0.0106702	TRUE	0
AT2G13800.1	1	12	3.64244	3.32309	0.000890273	0.0106818	0.0106702	TRUE	somatic embryogenesis receptor-like kinase 5
AT2G37940.1	1	12	3.64244	3.32309	0.000890273	0.0106818	0.0106702	TRUE	Arabidopsis Inositol phosphorylceramide synthase 2
AT3G25180.1	1	12	3.64244	3.32309	0.000890273	0.0106818	0.0106702	TRUE	cytochrome P450, family 82, subfamily G, polypeptide 1
AT4G00140.1	1	12	3.64244	3.32309	0.000890273	0.0106818	0.0106702	TRUE	Calcium-binding EF-hand family protein
AT3G62930.1	42	16	-1.33484	-3.33145	0.000863935	0.0103884	0.0103884	TRUE	Thioredoxin superfamily protein
AT1G22700.3	37	13	-1.45154	-3.33216	0.000861761	0.0103679	0.0103679	TRUE	Tetratricopeptide repeat (TPR)-like superfamily protein
AT1G18390.1	4	19	2.3054	3.33661	0.000848064	0.0102226	0.0102087	TRUE	Protein kinase superfamily protein
AT1G61360.1	4	19	2.3054	3.33661	0.000848064	0.0102226	0.0102087	TRUE	S-locus lectin protein kinase family protein
AT1G74930.1	4	19	2.3054	3.33661	0.000848064	0.0102226	0.0102087	TRUE	Integrase-type DNA-binding superfamily protein
AT3G19970.3	4	19	2.3054	3.33661	0.000848064	0.0102226	0.0102087	TRUE	alpha/beta-Hydrolases superfamily protein
AT5G33290.1	4	19	2.3054	3.33661	0.000848064	0.0102226	0.0102087	TRUE	xylogalacturonan deficient 1
AT5G61900.1	4	19	2.3054	3.33661	0.000848064	0.0102226	0.0102087	TRUE	Calcium-dependent phospholipid-binding Copine family protein
AT3G05900.2	30	9	-1.67949	-3.33716	0.000846387	0.010222	0.0102087	TRUE	neurofilament protein-related
AT1G72330.1	5	21	2.12786	3.33885	0.000841254	0.0101711	0.0101655	TRUE	alanine aminotransferase 2
AT2G43320.2	5	21	2.12786	3.33885	0.000841254	0.0101711	0.0101655	TRUE	S-adenosyl-L-methionine-dependent methyltransferases superfamily protein
AT5G18490.1	5	21	2.12786	3.33885	0.000841254	0.0101711	0.0101655	TRUE	Plant protein of unknown function (DUF946)
AT1G03740.1	17	41	1.32756	3.34367	0.000826771	0.0100125	0.0100125	TRUE	Protein kinase superfamily protein
AT3G18290.1	19	44	1.26898	3.34477	0.000823496	0.00997828	0.00997828	TRUE	zinc finger protein-related
AT4G35310.1	15	38	1.39851	3.34961	0.000809253	0.00981917	0.00981647	TRUE	calmodulin-domain protein kinase 5
AT5G40170.1	15	38	1.39851	3.34961	0.000809253	0.00981917	0.00981647	TRUE	receptor like protein 54
AT3G15260.2	10	30	1.64244	3.35063	0.00080627	0.00979915	0.00979106	TRUE	Protein phosphatase 2C family protein
AT4G01480.1	10	30	1.64244	3.35063	0.00080627	0.00979915	0.00979106	TRUE	pyrophosphorylase 5
AT4G40042.1	10	30	1.64244	3.35063	0.00080627	0.00979915	0.00979106	TRUE	Microsomal signal peptidase 12 kDa subunit (SPC12)
AT5G66320.1	10	30	1.64244	3.35063	0.00080627	0.00979915	0.00979106	TRUE	GATA transcription factor 5
AT2G31390.1	21	47	1.21974	3.35128	0.0008044	0.00978989	0.00978989	TRUE	pfkB-like carbohydrate kinase family protein
AT1G58225.1	3	17	2.55997	3.35339	0.000798295	0.00973709	0.00972633	TRUE	0
AT1G58420.1	3	17	2.55997	3.35339	0.000798295	0.00973709	0.00972633	TRUE	Uncharacterised conserved protein UCP031279
AT2G40430.2	3	17	2.55997	3.35339	0.000798295	0.00973709	0.00972633	TRUE	0
AT4G33360.1	3	17	2.55997	3.35339	0.000798295	0.00973709	0.00972633	TRUE	NAD(P)-binding Rossmann-fold superfamily protein
AT5G25440.2	3	17	2.55997	3.35339	0.000798295	0.00973709	0.00972633	TRUE	Protein kinase superfamily protein
AT3G50760.1	6	23	1.99607	3.35353	0.000797865	0.0097534	0.00972633	TRUE	galacturonosyltransferase-like 2
AT4G29210.1	6	23	1.99607	3.35353	0.000797865	0.0097534	0.00972633	TRUE	gamma-glutamyl transpeptidase 4
AT5G47730.3	6	23	1.99607	3.35353	0.000797865	0.0097534	0.00972633	TRUE	Sec14p-like phosphatidylinositol transfer family protein
AT4G38550.5	18	3	-2.52749	-3.35849	0.000783709	0.00959098	0.00959098	TRUE	Arabidopsis phospholipase-like protein (PEARLI 4) family
AT5G12480.1	13	35	1.48632	3.36491	0.000765687	0.00941481	0.00941219	TRUE	calmodulin-domain protein kinase 7
AT5G45100.1	13	35	1.48632	3.36491	0.000765687	0.00941481	0.00941219	TRUE	SBP (S-ribonuclease binding protein) family protein
AT1G78620.1	33	64	1.01308	3.36653	0.000761195	0.00936741	0.00936741	TRUE	Protein of unknown function DUF92, transmembrane
AT4G33110.2	44	17	-1.3145	-3.36974	0.000752402	0.00926954	0.00926954	TRUE	S-adenosyl-L-methionine-dependent methyltransferases superfamily protein
AT5G61660.1	52	22	-1.18354	-3.37404	0.000740725	0.00915123	0.00915123	TRUE	glycine-rich protein
AT1G65486.4	25	53	1.14154	3.37604	0.000735373	0.00909784	0.00909529	TRUE	0
AT3G29075.1	25	53	1.14154	3.37604	0.000735373	0.00909784	0.00909529	TRUE	glycine-rich protein
AT1G80460.1	30	60	1.05747	3.37639	0.000734438	0.00909392	0.00909392	TRUE	Actin-like ATPase superfamily protein
AT1G22180.1	7	25	1.89397	3.37669	0.000733647	0.00909689	0.00908923	TRUE	Sec14p-like phosphatidylinositol transfer family protein
AT5G57150.1	7	25	1.89397	3.37669	0.000733647	0.00909689	0.00908923	TRUE	basic helix-loop-helix (bHLH) DNA-binding superfamily protein
AT5G58350.1	7	25	1.89397	3.37669	0.000733647	0.00909689	0.00908923	TRUE	with no lysine (K) kinase 4
AT5G65750.1	7	25	1.89397	3.37669	0.000733647	0.00909689	0.00908923	TRUE	2-oxoglutarate dehydrogenase, E1 component
AT1G01140.3	0	11	4.5169	3.39067	0.000697216	0.00871125	0.00868175	TRUE	CBL-interacting protein kinase 9
AT1G73260.1	0	11	4.5169	3.39067	0.000697216	0.00871125	0.00868175	TRUE	kunitz trypsin inhibitor 1
AT2G04040.1	0	11	4.5169	3.39067	0.000697216	0.00871125	0.00868175	TRUE	MATE efflux family protein
AT2G22880.1	0	11	4.5169	3.39067	0.000697216	0.00871125	0.00868175	TRUE	VQ motif-containing protein
AT2G31865.3	0	11	4.5169	3.39067	0.000697216	0.00871125	0.00868175	TRUE	poly(ADP-ribose) glycohydrolase 2
AT3G44300.1	0	11	4.5169	3.39067	0.000697216	0.00871125	0.00868175	TRUE	nitrilase 2
AT4G25110.1	0	11	4.5169	3.39067	0.000697216	0.00871125	0.00868175	TRUE	metacaspase 2
AT4G29810.2	0	11	4.5169	3.39067	0.000697216	0.00871125	0.00868175	TRUE	MAP kinase kinase 2
AT5G06730.1	0	11	4.5169	3.39067	0.000697216	0.00871125	0.00868175	TRUE	Peroxidase superfamily protein
AT5G09290.1	0	11	4.5169	3.39067	0.000697216	0.00871125	0.00868175	TRUE	Inositol monophosphatase family protein
AT5G22545.1	0	11	4.5169	3.39067	0.000697216	0.00871125	0.00868175	TRUE	0
AT5G41750.2	0	11	4.5169	3.39067	0.000697216	0.00871125	0.00868175	TRUE	Disease resistance protein (TIR-NBS-LRR class) family
AT5G44990.1	0	11	4.5169	3.39067	0.000697216	0.00871125	0.00868175	TRUE	Glutathione S-transferase family protein
AT1G28680.1	11	32	1.59804	3.39299	0.000691347	0.00867969	0.00867723	TRUE	HXXXD-type acyl-transferase family protein
AT4G21160.1	11	32	1.59804	3.39299	0.000691347	0.00867969	0.00867723	TRUE	Calcium-dependent ARF-type GTPase activating protein family
AT3G17240.3	18	43	1.31381	3.39688	0.000681595	0.00856458	0.00856458	TRUE	lipoamide dehydrogenase 2
AT1G10630.1	32	63	1.03475	3.3988	0.000676831	0.00850956	0.00850956	TRUE	ADP-ribosylation factor A1F
AT5G23510.3	20	46	1.25911	3.39916	0.000675936	0.00850315	0.00850315	TRUE	0
AT1G62840.1	2	15	2.96436	3.40069	0.000672165	0.00847504	0.00846054	TRUE	Protein of unknown function (DUF1442)
AT1G73650.4	2	15	2.96436	3.40069	0.000672165	0.00847504	0.00846054	TRUE	Protein of unknown function (DUF1295)
AT2G15480.1	2	15	2.96436	3.40069	0.000672165	0.00847504	0.00846054	TRUE	UDP-glucosyl transferase 73B5
AT3G55470.2	2	15	2.96436	3.40069	0.000672165	0.00847504	0.00846054	TRUE	Calcium-dependent lipid-binding (CaLB domain) family protein
AT3G55950.1	2	15	2.96436	3.40069	0.000672165	0.00847504	0.00846054	TRUE	CRINKLY4 related 3
AT4G08555.1	2	15	2.96436	3.40069	0.000672165	0.00847504	0.00846054	TRUE	0
AT5G05300.1	2	15	2.96436	3.40069	0.000672165	0.00847504	0.00846054	TRUE	0
AT1G20510.2	8	27	1.81236	3.40577	0.000659773	0.0083666	0.008357	TRUE	OPC-8:0 CoA ligase1
AT1G78190.1	8	27	1.81236	3.40577	0.000659773	0.0083666	0.008357	TRUE	Trm112p-like protein
AT3G06300.1	8	27	1.81236	3.40577	0.000659773	0.0083666	0.008357	TRUE	P4H isoform 2
AT3G53670.1	8	27	1.81236	3.40577	0.000659773	0.0083666	0.008357	TRUE	0
AT5G43900.1	8	27	1.81236	3.40577	0.000659773	0.0083666	0.008357	TRUE	myosin 2
AT1G17890.1	22	49	1.21275	3.40635	0.000658384	0.00836822	0.008357	TRUE	NAD(P)-binding Rossmann-fold superfamily protein
AT1G73750.1	57	25	-1.13156	-3.40797	0.000654479	0.00832819	0.00832819	TRUE	Uncharacterised conserved protein UCP031088, alpha/beta hydrolase
AT4G34630.1	14	37	1.45957	3.41325	0.000641941	0.00817335	0.00817335	TRUE	0
AT5G58260.2	43	16	-1.36879	-3.43633	0.000589642	0.00751614	0.00751614	TRUE	oxidoreductases, acting on NADH or NADPH, quinone or similar compound as acceptor
AT1G35580.2	12	34	1.55997	3.4367	0.000588854	0.00751261	0.00751044	TRUE	cytosolic invertase 1
AT2G17760.1	12	34	1.55997	3.4367	0.000588854	0.00751261	0.00751044	TRUE	Eukaryotic aspartyl protease family protein
AT1G22200.1	9	29	1.74553	3.4391	0.000583646	0.00745911	0.00745264	TRUE	Endoplasmic reticulum vesicle transporter protein
AT4G28400.1	9	29	1.74553	3.4391	0.000583646	0.00745911	0.00745264	TRUE	Protein phosphatase 2C family protein
AT5G16510.2	9	29	1.74553	3.4391	0.000583646	0.00745911	0.00745264	TRUE	Alpha-1,4-glucan-protein synthase family protein
AT5G24980.1	9	29	1.74553	3.4391	0.000583646	0.00745911	0.00745264	TRUE	0
AT1G55960.1	65	30	-1.058	-3.44637	0.000568169	0.00730574	0.00730574	TRUE	Polyketide cyclase/dehydrase and lipid transport superfamily protein
AT1G78995.1	48	19	-1.27956	-3.44685	0.000567167	0.00729711	0.00729711	TRUE	0
AT5G42570.1	19	45	1.3014	3.44956	0.000561506	0.00723694	0.00723694	TRUE	B-cell receptor-associated 31-like
AT4G18010.1	17	42	1.36233	3.45197	0.000556511	0.00717675	0.00717675	TRUE	myo-inositol polyphosphate 5-phosphatase 2
AT1G35580.1	21	48	1.25012	3.45286	0.000554686	0.00716159	0.00716159	TRUE	cytosolic invertase 1
AT2G28630.1	31	9	-1.7268	-3.4594	0.000541377	0.00700205	0.00700205	TRUE	3-ketoacyl-CoA synthase 12
AT2G17130.1	15	39	1.43598	3.46178	0.000536625	0.00694872	0.00694465	TRUE	isocitrate dehydrogenase subunit 2
AT3G21630.1	15	39	1.43598	3.46178	0.000536625	0.00694872	0.00694465	TRUE	chitin elicitor receptor kinase 1
AT5G20000.1	15	39	1.43598	3.46178	0.000536625	0.00694872	0.00694465	TRUE	AAA-type ATPase family protein
AT2G29300.1	21	4	-2.33484	-3.46485	0.000530535	0.00689009	0.00688603	TRUE	NAD(P)-binding Rossmann-fold superfamily protein
AT2G32180.2	21	4	-2.33484	-3.46485	0.000530535	0.00689009	0.00688603	TRUE	plastid transcriptionally active 18
AT2G41170.1	21	4	-2.33484	-3.46485	0.000530535	0.00689009	0.00688603	TRUE	F-box family protein
AT2G39960.1	30	61	1.08132	3.46683	0.000526641	0.00684757	0.00684757	TRUE	Microsomal signal peptidase 25 kDa subunit (SPC25)
AT1G22510.1	10	31	1.68974	3.47551	0.000509877	0.00664723	0.00664526	TRUE	RING/U-box protein with domain of unknown function (DUF 1232)
AT4G37910.2	10	31	1.68974	3.47551	0.000509877	0.00664723	0.00664526	TRUE	mitochondrial heat shock protein 70-1
AT4G00570.1	35	68	1.01565	3.47741	0.000506275	0.00661394	0.00661394	TRUE	NAD-dependent malic enzyme 2
AT3G15520.3	33	10	-1.66499	-3.47856	0.000504114	0.00659352	0.00659352	TRUE	Cyclophilin-like peptidyl-prolyl cis-trans isomerase family protein
AT2G02360.1	13	36	1.52696	3.48135	0.000498887	0.00653097	0.00652903	TRUE	phloem protein 2-B10
AT2G26530.1	13	36	1.52696	3.48135	0.000498887	0.00653097	0.00652903	TRUE	Protein of unknown function (DUF1645)
AT1G30755.6	5	22	2.19498	3.48445	0.000493147	0.00647118	0.00646925	TRUE	Protein of unknown function (DUF668)
AT1G72060.1	5	22	2.19498	3.48445	0.000493147	0.00647118	0.00646925	TRUE	serine-type endopeptidase inhibitors
AT3G23280.1	27	57	1.13548	3.4862	0.000489943	0.00644063	0.00643871	TRUE	XB3 ortholog 5 in Arabidopsis thaliana
AT5G42080.4	27	57	1.13548	3.4862	0.000489943	0.00644063	0.00643871	TRUE	dynamin-like protein
AT1G11310.1	4	20	2.3794	3.48816	0.000486361	0.00640882	0.00639926	TRUE	Seven transmembrane MLO family protein
AT1G24150.1	4	20	2.3794	3.48816	0.000486361	0.00640882	0.00639926	TRUE	formin homologue 4
AT1G76970.1	4	20	2.3794	3.48816	0.000486361	0.00640882	0.00639926	TRUE	Target of Myb protein 1
AT2G47800.1	4	20	2.3794	3.48816	0.000486361	0.00640882	0.00639926	TRUE	multidrug resistance-associated protein 4
AT3G12830.1	4	20	2.3794	3.48816	0.000486361	0.00640882	0.00639926	TRUE	SAUR-like auxin-responsive protein family
AT5G01850.1	4	20	2.3794	3.48816	0.000486361	0.00640882	0.00639926	TRUE	Protein kinase superfamily protein
AT1G14200.1	6	24	2.05747	3.49367	0.000476434	0.00630247	0.0062987	TRUE	RING/U-box superfamily protein
AT1G59960.1	6	24	2.05747	3.49367	0.000476434	0.00630247	0.0062987	TRUE	NAD(P)-linked oxidoreductase superfamily protein
AT1G74450.1	6	24	2.05747	3.49367	0.000476434	0.00630247	0.0062987	TRUE	Protein of unknown function (DUF793)
AT1G66465.1	1	13	3.75791	3.49774	0.000469226	0.00622952	0.0062183	TRUE	#N/A
AT3G13910.1	1	13	3.75791	3.49774	0.000469226	0.00622952	0.0062183	TRUE	Protein of unknown function (DUF3511)
AT3G14280.1	1	13	3.75791	3.49774	0.000469226	0.00622952	0.0062183	TRUE	0
AT3G21780.1	1	13	3.75791	3.49774	0.000469226	0.00622952	0.0062183	TRUE	UDP-glucosyl transferase 71B6
AT3G58830.3	1	13	3.75791	3.49774	0.000469226	0.00622952	0.0062183	TRUE	haloacid dehalogenase (HAD) superfamily protein
AT5G07010.1	1	13	3.75791	3.49774	0.000469226	0.00622952	0.0062183	TRUE	sulfotransferase 2A
AT5G38710.1	1	13	3.75791	3.49774	0.000469226	0.00622952	0.0062183	TRUE	Methylenetetrahydrofolate reductase family protein
AT2G24550.1	20	47	1.29013	3.5017	0.000462304	0.00615244	0.00615244	TRUE	0
AT5G26667.2	22	50	1.2419	3.50588	0.000455107	0.00606397	0.00606397	TRUE	P-loop containing nucleoside triphosphate hydrolases superfamily protein
AT2G32690.5	34	67	1.0361	3.50878	0.000450163	0.00600171	0.00600171	TRUE	glycine-rich protein 23
AT3G09810.1	16	41	1.41502	3.51035	0.000447515	0.00597002	0.00597002	TRUE	isocitrate dehydrogenase VI
AT2G32200.1	3	18	2.64244	3.51122	0.000446051	0.0059577	0.00595409	TRUE	0
AT2G41835.1	3	18	2.64244	3.51122	0.000446051	0.0059577	0.00595409	TRUE	zinc finger (C2H2 type, AN1-like) family protein
AT3G50920.2	3	18	2.64244	3.51122	0.000446051	0.0059577	0.00595409	TRUE	Phosphatidic acid phosphatase (PAP2) family protein
AT1G27450.1	7	26	1.95056	3.51183	0.000445027	0.00595484	0.00595123	TRUE	adenine phosphoribosyl transferase 1
AT1G31550.2	7	26	1.95056	3.51183	0.000445027	0.00595484	0.00595123	TRUE	GDSL-like Lipase/Acylhydrolase superfamily protein
AT5G23850.1	7	26	1.95056	3.51183	0.000445027	0.00595484	0.00595123	TRUE	Arabidopsis thaliana protein of unknown function (DUF821)
AT1G61790.2	24	53	1.20043	3.51417	0.000441137	0.00591354	0.00591354	TRUE	Oligosaccharyltransferase complex/magnesium transporter family protein
AT5G19230.2	11	33	1.64244	3.51418	0.000441118	0.00591688	0.00591354	TRUE	Glycoprotein membrane precursor GPI-anchored
AT5G45130.1	26	56	1.16439	3.52576	0.000422277	0.00567797	0.00567797	TRUE	RAB homolog 1
AT3G47250.1	14	38	1.49805	3.52665	0.000420847	0.00566392	0.00566219	TRUE	Plant protein of unknown function (DUF247)
AT5G25440.1	14	38	1.49805	3.52665	0.000420847	0.00566392	0.00566219	TRUE	Protein kinase superfamily protein
AT1G18720.1	36	70	1.01683	3.53156	0.000413121	0.00557182	0.00557182	TRUE	Protein of unknown function (DUF962)
AT1G53310.1	8	28	1.86483	3.53638	0.000405658	0.00547619	0.00547452	TRUE	phosphoenolpyruvate carboxylase 1
AT4G17900.1	8	28	1.86483	3.53638	0.000405658	0.00547619	0.00547452	TRUE	PLATZ transcription factor family protein
AT5G25940.1	28	59	1.13276	3.54002	0.000400099	0.00540611	0.00540611	TRUE	early nodulin-related
AT5G18110.1	33	66	1.05747	3.5412	0.000398316	0.00538532	0.00538532	TRUE	novel cap-binding protein
AT1G76150.1	12	35	1.60179	3.5545	0.000378705	0.00515174	0.00515174	TRUE	enoyl-CoA hydratase 2
AT1G33290.3	14	1	-3.74988	-3.55553	0.000377219	0.0051347	0.0051347	TRUE	P-loop containing nucleoside triphosphate hydrolases superfamily protein
AT1G32210.1	17	43	1.39627	3.55886	0.000372464	0.00507781	0.00507624	TRUE	Defender against death (DAD family) protein
AT4G21980.1	17	43	1.39627	3.55886	0.000372464	0.00507781	0.00507624	TRUE	Ubiquitin-like superfamily protein
AT1G78660.1	0	12	4.64244	3.56154	0.000368685	0.00504499	0.00503406	TRUE	gamma-glutamyl hydrolase 1
AT2G15390.2	0	12	4.64244	3.56154	0.000368685	0.00504499	0.00503406	TRUE	fucosyltransferase 4
AT2G27350.2	0	12	4.64244	3.56154	0.000368685	0.00504499	0.00503406	TRUE	OTU-like cysteine protease family protein
AT3G26440.6	0	12	4.64244	3.56154	0.000368685	0.00504499	0.00503406	TRUE	Protein of unknown function (DUF707)
AT4G28400.3	0	12	4.64244	3.56154	0.000368685	0.00504499	0.00503406	TRUE	Protein phosphatase 2C family protein
AT5G13320.3	0	12	4.64244	3.56154	0.000368685	0.00504499	0.00503406	TRUE	Auxin-responsive GH3 family protein
AT5G27830.5	0	12	4.64244	3.56154	0.000368685	0.00504499	0.00503406	TRUE	0
AT5G38210.2	0	12	4.64244	3.56154	0.000368685	0.00504499	0.00503406	TRUE	Protein kinase family protein
AT4G33625.1	54	22	-1.23798	-3.56272	0.000367028	0.00503636	0.00503406	TRUE	0
AT4G04340.2	28	7	-1.94253	-3.56278	0.000366953	0.00503846	0.00503406	TRUE	ERD (early-responsive to dehydration stress) family protein
AT5G42830.1	2	16	3.05747	3.56455	0.000364476	0.00500913	0.00500757	TRUE	HXXXD-type acyl-transferase family protein
AT5G58940.4	2	16	3.05747	3.56455	0.000364476	0.00500913	0.00500757	TRUE	calmodulin-binding receptor-like cytoplasmic kinase 1
AT1G54030.1	15	40	1.47251	3.57237	0.000353765	0.00487559	0.00487255	TRUE	GDSL-like Lipase/Acylhydrolase superfamily protein
AT2G31200.1	15	40	1.47251	3.57237	0.000353765	0.00487559	0.00487255	TRUE	actin depolymerizing factor 6
AT5G09680.1	15	40	1.47251	3.57237	0.000353765	0.00487559	0.00487255	TRUE	reduced lateral root formation
AT2G36390.1	71	33	-1.04788	-3.57373	0.000351931	0.00485638	0.00485638	TRUE	starch branching enzyme 2.1
AT3G12110.1	24	5	-2.20556	-3.57825	0.000345897	0.0047791	0.0047791	TRUE	actin-11
AT5G11560.1	29	61	1.13023	3.59305	0.000326826	0.00452694	0.00452694	TRUE	catalytics
AT4G31860.1	13	37	1.56649	3.59602	0.000323119	0.0044784	0.0044784	TRUE	Protein phosphatase 2C family protein
AT1G57990.1	10	32	1.73554	3.59817	0.000320463	0.00444718	0.00444439	TRUE	purine permease 18
AT2G01650.1	10	32	1.73554	3.59817	0.000320463	0.00444718	0.00444439	TRUE	plant UBX domain-containing protein 2
AT5G54720.1	10	32	1.73554	3.59817	0.000320463	0.00444718	0.00444439	TRUE	Ankyrin repeat family protein
AT3G06500.1	20	48	1.32051	3.60305	0.000314501	0.00437545	0.00437472	TRUE	Plant neutral invertase family protein
AT5G19690.1	22	51	1.27047	3.60433	0.000312962	0.00435679	0.00435679	TRUE	staurosporin and temperature sensitive 3-like A
AT2G22330.1	39	75	1.00089	3.60816	0.000308374	0.00429563	0.00429563	TRUE	cytochrome P450, family 79, subfamily B, polypeptide 3
AT5G54110.1	24	54	1.2274	3.60994	0.000306267	0.00426897	0.00426897	TRUE	membrane-associated mannitol-induced
AT1G30690.1	36	11	-1.65302	-3.61461	0.000300802	0.00419943	0.00419811	TRUE	Sec14p-like phosphatidylinositol transfer family protein
AT3G49260.2	36	11	-1.65302	-3.61461	0.000300802	0.00419943	0.00419811	TRUE	IQ-domain 21
AT2G32920.1	16	42	1.44979	3.61833	0.00029651	0.00414476	0.00414344	TRUE	PDI-like 2-3
AT3G02770.1	16	42	1.44979	3.61833	0.00029651	0.00414476	0.00414344	TRUE	Ribonuclease E inhibitor RraA/Dimethylmenaquinone methyltransferase
AT3G45040.1	5	23	2.25911	3.62633	0.000287475	0.00402611	0.00402483	TRUE	phosphatidate cytidylyltransferase family protein
AT5G11600.2	5	23	2.25911	3.62633	0.000287475	0.00402611	0.00402483	TRUE	0
AT1G14670.1	33	67	1.07917	3.62746	0.000286222	0.00401239	0.00401239	TRUE	Endomembrane protein 70 protein family
AT1G13750.1	6	25	2.11637	3.63053	0.000282835	0.00396994	0.00396994	TRUE	Purple acid phosphatases superfamily protein
AT1G22070.1	28	60	1.15701	3.63102	0.000282303	0.00396626	0.00396499	TRUE	TGA1A-related gene 3
AT2G01670.1	28	60	1.15701	3.63102	0.000282303	0.00396626	0.00396499	TRUE	nudix hydrolase homolog 17
AT1G64710.2	11	34	1.6855	3.63334	0.000279771	0.00393822	0.00393696	TRUE	GroES-like zinc-binding dehydrogenase family protein
AT1G65500.1	11	34	1.6855	3.63334	0.000279771	0.00393822	0.00393696	TRUE	0
AT1G15790.1	4	21	2.44979	3.63542	0.000277527	0.00391411	0.00391107	TRUE	0
AT5G60800.1	4	21	2.44979	3.63542	0.000277527	0.00391411	0.00391107	TRUE	Heavy metal transport/detoxification superfamily protein
AT1G79380.1	38	74	1.019	3.63744	0.000275363	0.00388857	0.00388732	TRUE	Ca(2)-dependent phospholipid-binding protein (Copine) family
AT3G04090.1	38	74	1.019	3.63744	0.000275363	0.00388857	0.00388732	TRUE	small and basic intrinsic protein 1A
AT4G18280.1	45	16	-1.43438	-3.64216	0.000270364	0.0038241	0.0038241	TRUE	glycine-rich cell wall protein-related
AT3G10020.2	7	27	2.00501	3.64408	0.000268346	0.00379921	0.00379799	TRUE	0
AT5G27600.1	7	27	2.00501	3.64408	0.000268346	0.00379921	0.00379799	TRUE	long-chain acyl-CoA synthetase 7
AT3G09735.1	21	50	1.30901	3.65261	0.000259588	0.00368467	0.00368349	TRUE	S1FA-like DNA-binding protein
AT4G21150.1	21	50	1.30901	3.65261	0.000259588	0.00368467	0.00368349	TRUE	ribophorin II (RPN2) family protein
AT3G59350.2	19	47	1.36413	3.65537	0.000256808	0.0036499	0.00364873	TRUE	Protein kinase superfamily protein
AT3G63080.1	19	47	1.36413	3.65537	0.000256808	0.0036499	0.00364873	TRUE	glutathione peroxidase 5
AT4G17550.1	40	13	-1.56402	-3.66102	0.000251215	0.00357848	0.00357848	TRUE	Major facilitator superfamily protein
AT1G67360.1	3	19	2.72044	3.66406	0.000248244	0.00354531	0.00354073	TRUE	Rubber elongation factor protein (REF)
AT2G23680.1	3	19	2.72044	3.66406	0.000248244	0.00354531	0.00354073	TRUE	Cold acclimation protein WCOR413 family
AT2G33580.1	3	19	2.72044	3.66406	0.000248244	0.00354531	0.00354073	TRUE	Protein kinase superfamily protein
AT4G38560.1	3	19	2.72044	3.66406	0.000248244	0.00354531	0.00354073	TRUE	Arabidopsis phospholipase-like protein (PEARLI 4) family
AT5G44820.1	3	19	2.72044	3.66406	0.000248244	0.00354531	0.00354073	TRUE	Nucleotide-diphospho-sugar transferase family protein
AT3G54300.2	8	29	1.91545	3.66439	0.000247931	0.00354773	0.00354073	TRUE	vesicle-associated membrane protein 727
AT4G36670.1	17	44	1.42944	3.6644	0.000247919	0.00354986	0.00354073	TRUE	Major facilitator superfamily protein
AT1G35210.1	1	14	3.86483	3.66452	0.000247806	0.00355632	0.00354073	TRUE	0
AT1G61120.1	1	14	3.86483	3.66452	0.000247806	0.00355632	0.00354073	TRUE	terpene synthase 04
AT1G63720.1	1	14	3.86483	3.66452	0.000247806	0.00355632	0.00354073	TRUE	0
AT2G04430.1	1	14	3.86483	3.66452	0.000247806	0.00355632	0.00354073	TRUE	nudix hydrolase homolog 5
AT3G12500.1	1	14	3.86483	3.66452	0.000247806	0.00355632	0.00354073	TRUE	basic chitinase
AT4G25230.3	1	14	3.86483	3.66452	0.000247806	0.00355632	0.00354073	TRUE	RPM1 interacting protein 2
AT2G44350.4	12	36	1.64244	3.67044	0.000242131	0.0034828	0.0034828	TRUE	Citrate synthase family protein
AT1G16560.9	9	31	1.84174	3.68968	0.000224538	0.00324455	0.00324243	TRUE	Per1-like family protein
AT1G29310.1	9	31	1.84174	3.68968	0.000224538	0.00324455	0.00324243	TRUE	SecY protein transport family protein
AT5G53550.6	9	31	1.84174	3.68968	0.000224538	0.00324455	0.00324243	TRUE	YELLOW STRIPE like 3
AT5G62720.1	80	38	-1.01653	-3.70004	0.000215564	0.00312306	0.00312306	TRUE	Integral membrane HPP family protein
AT5G25265.1	22	52	1.29848	3.70173	0.000214133	0.00310436	0.00310436	TRUE	0
AT5G64260.1	24	55	1.25387	3.70476	0.000211595	0.00307362	0.00307362	TRUE	EXORDIUM like 2
AT1G60420.1	13	38	1.60496	3.70899	0.000208087	0.00302466	0.00302466	TRUE	DC1 domain-containing protein
AT3G25070.1	18	46	1.41111	3.71048	0.000206868	0.00301092	0.00301092	TRUE	RPM1 interacting protein 4
AT5G51570.1	26	58	1.21501	3.71147	0.000206059	0.00300112	0.00300112	TRUE	SPFH/Band 7/PHB domain-containing membrane-associated protein family
AT5G17190.1	41	79	1.0037	3.71173	0.000205846	0.00299999	0.00299999	TRUE	0
AT5G36880.1	10	33	1.77994	3.71871	0.000200244	0.00292125	0.00292028	TRUE	acetyl-CoA synthetase
AT5G45470.1	10	33	1.77994	3.71871	0.000200244	0.00292125	0.00292028	TRUE	Protein of unknown function (DUF594)
AT1G58602.2	38	75	1.03836	3.71903	0.000199993	0.00292145	0.00292028	TRUE	LRR and NB-ARC domains-containing disease resistance protein
AT2G43160.2	38	75	1.03836	3.71903	0.000199993	0.00292145	0.00292028	TRUE	ENTH/VHS family protein
AT3G48080.1	2	17	3.14494	3.72252	0.000197247	0.00288899	0.00288611	TRUE	alpha/beta-Hydrolases superfamily protein
AT3G49780.1	2	17	3.14494	3.72252	0.000197247	0.00288899	0.00288611	TRUE	phytosulfokine 4 precursor
AT4G17615.1	2	17	3.14494	3.72252	0.000197247	0.00288899	0.00288611	TRUE	calcineurin B-like protein 1
AT4G21390.1	2	17	3.14494	3.72252	0.000197247	0.00288899	0.00288611	TRUE	S-locus lectin protein kinase family protein
AT1G13520.1	0	13	4.75791	3.72391	0.000196162	0.00288266	0.00287787	TRUE	Protein of unknown function (DUF1262)
AT1G58180.4	0	13	4.75791	3.72391	0.000196162	0.00288266	0.00287787	TRUE	beta carbonic anhydrase 6
AT3G13433.1	0	13	4.75791	3.72391	0.000196162	0.00288266	0.00287787	TRUE	0
AT3G22620.1	0	13	4.75791	3.72391	0.000196162	0.00288266	0.00287787	TRUE	Bifunctional inhibitor/lipid-transfer protein/seed storage 2S albumin superfamily protein
AT5G05340.1	0	13	4.75791	3.72391	0.000196162	0.00288266	0.00287787	TRUE	Peroxidase superfamily protein
AT5G53450.2	0	13	4.75791	3.72391	0.000196162	0.00288266	0.00287787	TRUE	OBP3-responsive gene 1
AT5G67500.3	35	71	1.07794	3.73072	0.000190936	0.0028143	0.0028143	TRUE	voltage dependent anion channel 2
AT5G18170.1	23	54	1.2888	3.75041	0.000176546	0.00261618	0.00261618	TRUE	glutamate dehydrogenase 1
AT3G19930.2	25	57	1.24651	3.75416	0.000173927	0.00258083	0.00258083	TRUE	sugar transporter 4
AT2G01540.1	6	26	2.17295	3.76433	0.000166995	0.00248886	0.00248802	TRUE	Calcium-dependent lipid-binding (CaLB domain) family protein
AT5G57220.1	6	26	2.17295	3.76433	0.000166995	0.00248886	0.00248802	TRUE	cytochrome P450, family 81, subfamily F, polypeptide 2
AT1G08940.1	5	24	2.32051	3.76474	0.000166724	0.00248817	0.00248733	TRUE	Phosphoglycerate mutase family protein
AT1G16670.1	5	24	2.32051	3.76474	0.000166724	0.00248817	0.00248733	TRUE	Protein kinase superfamily protein
AT5G13030.1	39	77	1.03886	3.76976	0.000163407	0.0024428	0.0024428	TRUE	0
AT3G48720.1	53	20	-1.34852	-3.77178	0.000162087	0.00242471	0.00242471	TRUE	HXXXD-type acyl-transferase family protein
AT1G61340.1	7	28	2.05747	3.7736	0.000160911	0.00240957	0.00240875	TRUE	F-box family protein
AT5G18310.2	7	28	2.05747	3.7736	0.000160911	0.00240957	0.00240875	TRUE	0
AT2G47510.3	4	22	2.5169	3.77871	0.000157643	0.00236545	0.00236304	TRUE	fumarase 1
AT4G39890.1	4	22	2.5169	3.77871	0.000157643	0.00236545	0.00236304	TRUE	RAB GTPase homolog H1C
AT5G01100.1	4	22	2.5169	3.77871	0.000157643	0.00236545	0.00236304	TRUE	O-fucosyltransferase family protein
AT5G15870.1	4	22	2.5169	3.77871	0.000157643	0.00236545	0.00236304	TRUE	glycosyl hydrolase family 81 protein
AT4G14800.1	12	37	1.68196	3.78461	0.000153947	0.00231708	0.00231708	TRUE	20S proteasome beta subunit D2
AT1G04430.2	14	0	-4.74988	-3.78714	0.00015239	0.00229835	0.00229678	TRUE	S-adenosyl-L-methionine-dependent methyltransferases superfamily protein
AT3G57050.5	14	0	-4.74988	-3.78714	0.00015239	0.00229835	0.00229678	TRUE	cystathionine beta-lyase
AT3G59990.3	14	0	-4.74988	-3.78714	0.00015239	0.00229835	0.00229678	TRUE	methionine aminopeptidase 2B
AT5G64370.1	15	42	1.5429	3.78908	0.000151209	0.00228366	0.00228366	TRUE	beta-ureidopropionase
AT3G24180.2	8	30	1.96436	3.78994	0.000150683	0.00227806	0.00227728	TRUE	Beta-glucosidase, GBA2 type family protein
AT4G17070.1	8	30	1.96436	3.78994	0.000150683	0.00227806	0.00227728	TRUE	peptidyl-prolyl cis-trans isomerases
AT2G29120.1	22	53	1.32596	3.79812	0.000145798	0.00220799	0.00220799	TRUE	glutamate receptor 2.7
AT1G32700.1	20	50	1.3794	3.80236	0.000143327	0.00217279	0.00217205	TRUE	PLATZ transcription factor family protein
AT5G57580.1	20	50	1.3794	3.80236	0.000143327	0.00217279	0.00217205	TRUE	Calmodulin-binding protein
AT5G45820.1	63	26	-1.21937	-3.80258	0.000143199	0.0021731	0.00217205	TRUE	CBL-interacting protein kinase 20
AT2G21520.2	26	59	1.23968	3.80302	0.000142941	0.00217068	0.00217068	TRUE	Sec14p-like phosphatidylinositol transfer family protein
AT3G50910.1	9	32	1.88755	3.81157	0.000138085	0.00210345	0.00210272	TRUE	0
AT4G34710.1	9	32	1.88755	3.81157	0.000138085	0.00210345	0.00210272	TRUE	arginine decarboxylase 2
AT1G25400.2	3	20	2.79444	3.81231	0.000137675	0.00209938	0.00209938	TRUE	0
AT1G43910.1	1	15	3.96436	3.82429	0.000131149	0.00201029	0.00200541	TRUE	P-loop containing nucleoside triphosphate hydrolases superfamily protein
AT2G25000.1	1	15	3.96436	3.82429	0.000131149	0.00201029	0.00200541	TRUE	WRKY DNA-binding protein 60
AT2G46370.1	1	15	3.96436	3.82429	0.000131149	0.00201029	0.00200541	TRUE	Auxin-responsive GH3 family protein
AT3G19010.2	1	15	3.96436	3.82429	0.000131149	0.00201029	0.00200541	TRUE	2-oxoglutarate (2OG) and Fe(II)-dependent oxygenase superfamily protein
AT3G54150.2	1	15	3.96436	3.82429	0.000131149	0.00201029	0.00200541	TRUE	S-adenosyl-L-methionine-dependent methyltransferases superfamily protein
AT4G23210.3	1	15	3.96436	3.82429	0.000131149	0.00201029	0.00200541	TRUE	cysteine-rich RLK (RECEPTOR-like protein kinase) 13
AT5G44567.1	1	15	3.96436	3.82429	0.000131149	0.00201029	0.00200541	TRUE	#N/A
AT5G52740.1	1	15	3.96436	3.82429	0.000131149	0.00201029	0.00200541	TRUE	Copper transport protein family
AT4G09570.1	16	44	1.5169	3.83012	0.000128081	0.00197079	0.00197079	TRUE	calcium-dependent protein kinase 4
AT3G52850.1	37	75	1.07684	3.8312	0.000127522	0.00196356	0.00196356	TRUE	vacuolar sorting receptor homolog 1
AT5G66680.1	32	68	1.14494	3.83321	0.000126484	0.00195029	0.00195029	TRUE	dolichyl-diphosphooligosaccharide-protein glycosyltransferase 48kDa subunit family protein
AT4G23820.1	52	19	-1.39504	-3.83388	0.00012614	0.00194634	0.00194634	TRUE	Pectin lyase-like superfamily protein
AT5G49570.1	10	34	1.82301	3.83722	0.000124435	0.00192138	0.00192138	TRUE	peptide-N-glycanase 1
AT1G70700.2	25	58	1.2716	3.84641	0.00011986	0.00185464	0.00185464	TRUE	TIFY domain/Divergent CCT motif family protein
AT1G19130.1	21	52	1.36559	3.84805	0.000119064	0.00184425	0.00184361	TRUE	0
AT5G55850.3	21	52	1.36559	3.84805	0.000119064	0.00184425	0.00184361	TRUE	RPM1-interacting protein 4 (RIN4) family protein
AT1G28280.1	19	49	1.42425	3.85645	0.000115048	0.00178518	0.00178518	TRUE	VQ motif-containing protein
AT3G62830.2	14	41	1.60767	3.85731	0.00011464	0.0017801	0.0017801	TRUE	NAD(P)-binding Rossmann-fold superfamily protein
AT4G34710.2	29	64	1.19949	3.85929	0.000113718	0.00176827	0.00176827	TRUE	arginine decarboxylase 2
AT3G57520.1	41	81	1.03977	3.86923	0.000109181	0.00170012	0.00170012	TRUE	seed imbibition 2
AT1G19350.4	42	13	-1.63441	-3.87274	0.00010762	0.00167701	0.00167701	TRUE	Brassinosteroid signalling positive regulator (BZR1) family protein
AT1G03290.3	2	18	3.2274	3.8751	0.000106579	0.00166196	0.00166196	TRUE	0
AT2G04070.1	0	14	4.86483	3.87879	0.000104977	0.00164046	0.00163814	TRUE	MATE efflux family protein
AT4G18430.1	0	14	4.86483	3.87879	0.000104977	0.00164046	0.00163814	TRUE	RAB GTPase homolog A1E
AT4G35180.1	0	14	4.86483	3.87879	0.000104977	0.00164046	0.00163814	TRUE	LYS/HIS transporter 7
AT5G22570.1	0	14	4.86483	3.87879	0.000104977	0.00164046	0.00163814	TRUE	WRKY DNA-binding protein 38
AT5G46050.1	0	14	4.86483	3.87879	0.000104977	0.00164046	0.00163814	TRUE	peptide transporter 3
AT1G32230.1	38	77	1.07633	3.88046	0.000104259	0.0016327	0.0016327	TRUE	WWE protein-protein interaction domain protein family
AT1G70640.1	19	2	-3.19045	-3.88288	0.000103227	0.00161884	0.00161884	TRUE	octicosapeptide/Phox/Bem1p (PB1) domain-containing protein
AT4G19120.1	87	41	-1.02792	-3.89408	9.85723e-05	0.00154804	0.00154804	TRUE	S-adenosyl-L-methionine-dependent methyltransferases superfamily protein
AT5G27640.1	6	27	2.2274	3.89523	9.81039e-05	0.00154288	0.00154288	TRUE	translation initiation factor 3B1
AT2G45010.1	15	43	1.57685	3.89529	9.80805e-05	0.00154472	0.00154288	TRUE	PLAC8 family protein
AT3G03560.1	15	43	1.57685	3.89529	9.80805e-05	0.00154472	0.00154288	TRUE	0
AT3G13330.1	15	43	1.57685	3.89529	9.80805e-05	0.00154472	0.00154288	TRUE	proteasome activating protein 200
AT1G03210.1	12	38	1.72044	3.89708	9.73584e-05	0.00153663	0.00153554	TRUE	Phenazine biosynthesis PhzC/PhzF protein
AT1G71100.1	12	38	1.72044	3.89708	9.73584e-05	0.00153663	0.00153554	TRUE	Ribose 5-phosphate isomerase, type A protein
AT4G28490.1	12	38	1.72044	3.89708	9.73584e-05	0.00153663	0.00153554	TRUE	Leucine-rich receptor-like protein kinase family protein
AT1G23710.1	5	25	2.3794	3.89988	9.62386e-05	0.00152114	0.00152114	TRUE	Protein of unknown function (DUF1645)
AT3G57550.3	8	31	2.01167	3.91316	9.10971e-05	0.0014466	0.00144608	TRUE	guanylate kinase
AT4G23570.3	8	31	2.01167	3.91316	9.10971e-05	0.0014466	0.00144608	TRUE	phosphatase-related
AT2G33530.1	32	69	1.166	3.91799	8.92887e-05	0.00142096	0.00142044	TRUE	serine carboxypeptidase-like 46
AT3G07780.1	32	69	1.166	3.91799	8.92887e-05	0.00142096	0.00142044	TRUE	Protein of unknown function (DUF1423)
AT3G05640.1	33	8	-1.98692	-3.9259	8.64043e-05	0.00137654	0.00137654	TRUE	Protein phosphatase 2C family protein
AT3G20600.1	13	40	1.67896	3.93008	8.49179e-05	0.00135482	0.00135482	TRUE	Late embryogenesis abundant (LEA) hydroxyproline-rich glycoprotein family
AT4G25940.1	9	33	1.93194	3.93135	8.4471e-05	0.00134866	0.00134866	TRUE	ENTH/ANTH/VHS superfamily protein
AT1G16460.2	15	0	-4.84942	-3.93377	8.36229e-05	0.00133609	0.00133609	TRUE	rhodanese homologue 2
AT1G21000.1	16	45	1.54933	3.93402	8.35359e-05	0.00133567	0.00133567	TRUE	PLATZ transcription factor family protein
AT4G02850.1	22	3	-2.817	-3.93576	8.29354e-05	0.00132847	0.00132799	TRUE	phenazine biosynthesis PhzC/PhzF family protein
AT5G24155.3	22	3	-2.817	-3.93576	8.29354e-05	0.00132847	0.00132799	TRUE	FAD/NAD(P)-binding oxidoreductase family protein
AT2G04900.1	25	59	1.29626	3.9378	8.22305e-05	0.00132054	0.00132054	TRUE	0
AT1G70700.3	44	86	1.02431	3.93811	8.21254e-05	0.00132029	0.00131981	TRUE	TIFY domain/Divergent CCT motif family protein
AT2G17200.1	44	86	1.02431	3.93811	8.21254e-05	0.00132029	0.00131981	TRUE	ubiquitin family protein
AT5G45410.1	23	56	1.34127	3.93874	8.19108e-05	0.00131828	0.00131828	TRUE	0
AT1G26210.1	29	6	-2.21555	-3.94435	8.00172e-05	0.00128874	0.00128874	TRUE	SOB five-like 1
AT1G29690.1	10	35	1.86483	3.9538	7.69205e-05	0.00124159	0.00124159	TRUE	MAC/Perforin domain-containing protein
AT5G12930.1	3	21	2.86483	3.9563	7.61192e-05	0.00122955	0.00122955	TRUE	0
AT2G35960.1	68	28	-1.22264	-3.95894	7.52818e-05	0.00121692	0.00121692	TRUE	NDR1/HIN1-like 12
AT3G57330.1	14	42	1.64244	3.96454	7.35376e-05	0.00119047	0.00119047	TRUE	autoinhibited Ca2+-ATPase 11
AT1G09970.2	17	47	1.5246	3.97332	7.08775e-05	0.00114994	0.00114994	TRUE	Leucine-rich receptor-like protein kinase family protein
AT1G10040.1	1	16	4.05747	3.97778	6.95631e-05	0.00113277	0.00113027	TRUE	alpha/beta-Hydrolases superfamily protein
AT1G16420.1	1	16	4.05747	3.97778	6.95631e-05	0.00113277	0.00113027	TRUE	metacaspase 8
AT1G66465.2	1	16	4.05747	3.97778	6.95631e-05	0.00113277	0.00113027	TRUE	#N/A
AT2G32140.1	1	16	4.05747	3.97778	6.95631e-05	0.00113277	0.00113027	TRUE	transmembrane receptors
AT3G26200.1	1	16	4.05747	3.97778	6.95631e-05	0.00113277	0.00113027	TRUE	cytochrome P450, family 71, subfamily B, polypeptide 22
AT5G22530.1	1	16	4.05747	3.97778	6.95631e-05	0.00113277	0.00113027	TRUE	0
AT5G67080.1	1	16	4.05747	3.97778	6.95631e-05	0.00113277	0.00113027	TRUE	mitogen-activated protein kinase kinase kinase 19
AT2G44180.1	15	44	1.61001	4.00015	6.33025e-05	0.0010358	0.00103541	TRUE	methionine aminopeptidase 2A
AT4G24350.2	15	44	1.61001	4.00015	6.33025e-05	0.0010358	0.00103541	TRUE	Phosphorylase superfamily protein
AT1G65800.1	32	70	1.18676	4.00212	6.27777e-05	0.00102912	0.00102835	TRUE	receptor kinase 2
AT3G07090.1	32	70	1.18676	4.00212	6.27777e-05	0.00102912	0.00102835	TRUE	PPPDE putative thiol peptidase family protein
AT3G22845.1	32	70	1.18676	4.00212	6.27777e-05	0.00102912	0.00102835	TRUE	emp24/gp25L/p24 family/GOLD family protein
AT3G55880.2	12	39	1.75791	4.00791	6.12578e-05	0.00100719	0.00100644	TRUE	Alpha/beta hydrolase related protein
AT4G22305.1	12	39	1.75791	4.00791	6.12578e-05	0.00100719	0.00100644	TRUE	alpha/beta-Hydrolases superfamily protein
AT5G08380.1	12	39	1.75791	4.00791	6.12578e-05	0.00100719	0.00100644	TRUE	alpha-galactosidase 1
AT5G44130.1	67	27	-1.25373	-4.00801	6.12327e-05	0.00100828	0.00100644	TRUE	FASCICLIN-like arabinogalactan protein 13 precursor
AT5G15780.1	25	4	-2.58638	-4.00912	6.09449e-05	0.00100504	0.00100504	TRUE	Pollen Ole e 1 allergen and extensin family protein
AT1G79680.1	2	19	3.3054	4.02277	5.75177e-05	0.000952441	0.00095137	TRUE	WALL ASSOCIATED KINASE (WAK)-LIKE 10
AT4G15530.4	2	19	3.3054	4.02277	5.75177e-05	0.000952441	0.00095137	TRUE	pyruvate orthophosphate dikinase
AT4G22710.1	2	19	3.3054	4.02277	5.75177e-05	0.000952441	0.00095137	TRUE	cytochrome P450, family 706, subfamily A, polypeptide 2
AT5G62770.1	2	19	3.3054	4.02277	5.75177e-05	0.000952441	0.00095137	TRUE	Protein of unknown function (DUF1645)
AT3G16720.1	6	28	2.27986	4.0234	5.73631e-05	0.000952741	0.00095137	TRUE	TOXICOS EN LEVADURA 2
AT4G28390.1	6	28	2.27986	4.0234	5.73631e-05	0.000952741	0.00095137	TRUE	ADP/ATP carrier 3
AT4G35600.1	6	28	2.27986	4.0234	5.73631e-05	0.000952741	0.00095137	TRUE	Protein kinase superfamily protein
AT5G45500.2	6	28	2.27986	4.0234	5.73631e-05	0.000952741	0.00095137	TRUE	RNI-like superfamily protein
AT1G19300.1	7	30	2.15701	4.02498	5.69791e-05	0.000948505	0.000948148	TRUE	Nucleotide-diphospho-sugar transferases superfamily protein
AT2G17705.1	7	30	2.15701	4.02498	5.69791e-05	0.000948505	0.000948148	TRUE	0
AT1G06160.1	0	15	4.96436	4.02701	5.64896e-05	0.000943204	0.000941423	TRUE	octadecanoid-responsive Arabidopsis AP2/ERF 59
AT1G30230.2	0	15	4.96436	4.02701	5.64896e-05	0.000943204	0.000941423	TRUE	Glutathione S-transferase, C-terminal-like;Translation elongation factor EF1B/ribosomal protein S6
AT1G33030.1	0	15	4.96436	4.02701	5.64896e-05	0.000943204	0.000941423	TRUE	O-methyltransferase family protein
AT1G73650.5	0	15	4.96436	4.02701	5.64896e-05	0.000943204	0.000941423	TRUE	Protein of unknown function (DUF1295)
AT4G26910.3	0	15	4.96436	4.02701	5.64896e-05	0.000943204	0.000941423	TRUE	Dihydrolipoamide succinyltransferase
AT5G02780.1	0	15	4.96436	4.02701	5.64896e-05	0.000943204	0.000941423	TRUE	glutathione transferase lambda 1
AT1G11330.1	8	32	2.05747	4.03415	5.48003e-05	0.000918124	0.000917427	TRUE	S-locus lectin protein kinase family protein
AT3G25600.1	8	32	2.05747	4.03415	5.48003e-05	0.000918124	0.000917427	TRUE	Calcium-binding EF-hand family protein
AT5G47070.1	8	32	2.05747	4.03415	5.48003e-05	0.000918124	0.000917427	TRUE	Protein kinase superfamily protein
AT3G66654.1	16	46	1.58103	4.03666	5.42182e-05	0.000909752	0.000909752	TRUE	Cyclophilin-like peptidyl-prolyl cis-trans isomerase family protein
AT1G55260.1	49	16	-1.55724	-4.0392	5.36343e-05	0.000900639	0.000900639	TRUE	Bifunctional inhibitor/lipid-transfer protein/seed storage 2S albumin superfamily protein
AT1G18740.1	21	54	1.42004	4.03941	5.35866e-05	0.000900525	0.000900525	TRUE	Protein of unknown function (DUF793)
AT5G41900.1	34	8	-2.02999	-4.04105	5.32122e-05	0.000895255	0.000894914	TRUE	alpha/beta-Hydrolases superfamily protein
AT5G49640.1	34	8	-2.02999	-4.04105	5.32122e-05	0.000895255	0.000894914	TRUE	0
AT1G77490.2	98	47	-1.00265	-4.04904	5.14281e-05	0.000867554	0.000867554	TRUE	thylakoidal ascorbate peroxidase
AT4G15530.2	9	34	1.97501	4.0491	5.14157e-05	0.000868673	0.000867554	TRUE	pyruvate orthophosphate dikinase
AT4G29740.2	9	34	1.97501	4.0491	5.14157e-05	0.000868673	0.000867554	TRUE	cytokinin oxidase 4
AT5G40760.1	9	34	1.97501	4.0491	5.14157e-05	0.000868673	0.000867554	TRUE	glucose-6-phosphate dehydrogenase 6
AT1G26920.1	56	20	-1.42795	-4.04932	5.13676e-05	0.000869858	0.000867554	TRUE	0
AT3G55960.1	19	51	1.48197	4.05306	5.05528e-05	0.000856718	0.000856718	TRUE	Haloacid dehalogenase-like hydrolase (HAD) superfamily protein
AT1G65720.1	48	93	1.01167	4.05361	5.04341e-05	0.000855363	0.000855363	TRUE	0
AT2G35930.1	4	24	2.64244	4.05442	5.02595e-05	0.000853716	0.000853716	TRUE	plant U-box 23
AT4G05320.8	45	89	1.04135	4.06088	4.8889e-05	0.000831715	0.000831715	TRUE	polyubiquitin 10
AT5G13140.1	30	6	-2.26446	-4.06574	4.78811e-05	0.000815197	0.000815197	TRUE	Pollen Ole e 1 allergen and extensin family protein
AT4G15530.1	10	36	1.90547	4.06852	4.73127e-05	0.000806143	0.000806143	TRUE	pyruvate orthophosphate dikinase
AT3G10640.1	14	43	1.67638	4.07036	4.6941e-05	0.000800737	0.000800427	TRUE	SNF7 family protein
AT4G21380.1	14	43	1.67638	4.07036	4.6941e-05	0.000800737	0.000800427	TRUE	receptor kinase 3
AT3G46130.3	16	0	-4.94253	-4.07451	4.61104e-05	0.000787481	0.000787481	TRUE	myb domain protein 48
AT5G56030.1	47	92	1.02645	4.08018	4.5001e-05	0.000769727	0.000769727	TRUE	heat shock protein 81-2
AT1G28380.1	22	56	1.4054	4.08145	4.47553e-05	0.000766118	0.000766118	TRUE	MAC/Perforin domain-containing protein
AT1G32640.1	11	38	1.84597	4.09145	4.28679e-05	0.000736666	0.000736666	TRUE	Basic helix-loop-helix (bHLH) DNA-binding family protein
AT3G54620.1	20	53	1.46346	4.09328	4.25315e-05	0.000731455	0.000731455	TRUE	basic leucine zipper 25
AT2G39210.1	34	74	1.17946	4.09477	4.22588e-05	0.000727332	0.000727332	TRUE	Major facilitator superfamily protein
AT1G16090.1	3	22	2.93194	4.09635	4.19714e-05	0.000722951	0.000722951	TRUE	wall associated kinase-like 7
AT4G19410.1	49	95	1.01262	4.10014	4.12908e-05	0.000711782	0.000711782	TRUE	Pectinacetylesterase family protein
AT5G03460.1	41	84	1.09224	4.1016	4.10309e-05	0.000707856	0.000707856	TRUE	0
AT3G51890.1	15	45	1.64244	4.10369	4.06606e-05	0.000702016	0.000702016	TRUE	Clathrin light chain protein
AT3G13750.1	73	30	-1.22546	-4.10939	3.96708e-05	0.000685999	0.000685999	TRUE	beta galactosidase 1
AT4G27740.1	27	64	1.30259	4.11678	3.84211e-05	0.000664911	0.000664911	TRUE	Yippee family putative zinc-binding protein
AT5G19980.1	12	40	1.79444	4.11717	3.83559e-05	0.000664303	0.000664303	TRUE	golgi nucleotide sugar transporter 4
AT1G22300.2	38	80	1.13147	4.11843	3.81465e-05	0.000661196	0.000661196	TRUE	general regulatory factor 10
AT1G01340.2	1	17	4.14494	4.12558	3.69807e-05	0.000644278	0.000642503	TRUE	cyclic nucleotide gated channel 10
AT1G69520.1	1	17	4.14494	4.12558	3.69807e-05	0.000644278	0.000642503	TRUE	S-adenosyl-L-methionine-dependent methyltransferases superfamily protein
AT3G23250.1	1	17	4.14494	4.12558	3.69807e-05	0.000644278	0.000642503	TRUE	myb domain protein 15
AT3G25010.2	1	17	4.14494	4.12558	3.69807e-05	0.000644278	0.000642503	TRUE	receptor like protein 41
AT3G51860.1	1	17	4.14494	4.12558	3.69807e-05	0.000644278	0.000642503	TRUE	cation exchanger 3
AT3G54150.1	1	17	4.14494	4.12558	3.69807e-05	0.000644278	0.000642503	TRUE	S-adenosyl-L-methionine-dependent methyltransferases superfamily protein
AT4G00700.2	1	17	4.14494	4.12558	3.69807e-05	0.000644278	0.000642503	TRUE	C2 calcium/lipid-binding plant phosphoribosyltransferase family protein
AT4G27830.2	1	17	4.14494	4.12558	3.69807e-05	0.000644278	0.000642503	TRUE	beta glucosidase 10
AT3G43720.2	67	26	-1.30818	-4.1428	3.43095e-05	0.00060178	0.00060178	TRUE	Bifunctional inhibitor/lipid-transfer protein/seed storage 2S albumin superfamily protein
AT5G50200.1	13	42	1.74935	4.1451	3.39666e-05	0.000596239	0.000596239	TRUE	nitrate transmembrane transporters
AT2G17290.1	7	31	2.20431	4.14711	3.36692e-05	0.000591725	0.000591489	TRUE	Calcium-dependent protein kinase family protein
AT3G57450.1	7	31	2.20431	4.14711	3.36692e-05	0.000591725	0.000591489	TRUE	0
AT5G20500.1	42	86	1.09142	4.14762	3.35948e-05	0.000591124	0.000591124	TRUE	Glutaredoxin family protein
AT5G39050.1	19	52	1.50998	4.14977	3.32809e-05	0.000586067	0.000586067	TRUE	HXXXD-type acyl-transferase family protein
AT1G76650.3	8	33	2.10187	4.15302	3.28114e-05	0.000578723	0.000578723	TRUE	calmodulin-like 38
AT5G19590.1	47	93	1.04204	4.15339	3.27587e-05	0.000578257	0.000578257	TRUE	Protein of unknown function, DUF538
AT3G20470.1	35	8	-2.07181	-4.1543	3.26287e-05	0.000576422	0.000576422	TRUE	glycine-rich protein 5
AT1G08450.2	5	27	2.49043	4.16116	3.16629e-05	0.000560258	0.000559809	TRUE	calreticulin 3
AT2G46620.1	5	27	2.49043	4.16116	3.16629e-05	0.000560258	0.000559809	TRUE	P-loop containing nucleoside triphosphate hydrolases superfamily protein
AT3G12580.1	5	27	2.49043	4.16116	3.16629e-05	0.000560258	0.000559809	TRUE	heat shock protein 70
AT5G03160.1	9	35	2.01683	4.16491	3.11477e-05	0.00055247	0.00055247	TRUE	homolog of mamallian P58IPK
AT3G54830.1	33	7	-2.17957	-4.16515	3.11144e-05	0.000552325	0.000552325	TRUE	Transmembrane amino acid transporter family protein
AT1G63840.1	2	20	3.3794	4.16591	3.10112e-05	0.000552269	0.000551379	TRUE	RING/U-box superfamily protein
AT1G75000.1	2	20	3.3794	4.16591	3.10112e-05	0.000552269	0.000551379	TRUE	GNS1/SUR4 membrane protein family
AT3G57460.1	2	20	3.3794	4.16591	3.10112e-05	0.000552269	0.000551379	TRUE	catalytics;metal ion binding
AT4G29780.1	2	20	3.3794	4.16591	3.10112e-05	0.000552269	0.000551379	TRUE	0
AT4G36640.2	2	20	3.3794	4.16591	3.10112e-05	0.000552269	0.000551379	TRUE	Sec14p-like phosphatidylinositol transfer family protein
AT4G18930.1	32	72	1.2274	4.16843	3.06702e-05	0.000547522	0.000547522	TRUE	RNA ligase/cyclic nucleotide phosphodiesterase family protein
AT3G51430.2	0	16	5.05747	4.16927	3.05573e-05	0.000545948	0.000545948	TRUE	Calcium-dependent phosphotriesterase superfamily protein
AT3G06050.1	34	75	1.19883	4.17599	2.9669e-05	0.000530938	0.000530938	TRUE	peroxiredoxin IIF
AT3G56200.1	10	37	1.945	4.18146	2.89637e-05	0.000519792	0.000519159	TRUE	Transmembrane amino acid transporter family protein
AT4G08230.1	10	37	1.945	4.18146	2.89637e-05	0.000519792	0.000519159	TRUE	glycine-rich protein
AT5G26030.2	10	37	1.945	4.18146	2.89637e-05	0.000519792	0.000519159	TRUE	ferrochelatase 1
AT5G59550.1	10	37	1.945	4.18146	2.89637e-05	0.000519792	0.000519159	TRUE	zinc finger (C3HC4-type RING finger) family protein
AT3G08640.1	36	78	1.17295	4.1855	2.84543e-05	0.000512527	0.000512527	TRUE	Protein of unknown function (DUF3411)
AT4G12320.1	91	41	-1.09277	-4.18654	2.83234e-05	0.000510585	0.000510585	TRUE	cytochrome P450, family 706, subfamily A, polypeptide 6
AT1G65040.6	4	25	2.70133	4.1873	2.82296e-05	0.000509936	0.000509311	TRUE	RING/U-box superfamily protein
AT1G76980.2	4	25	2.70133	4.1873	2.82296e-05	0.000509936	0.000509311	TRUE	0
AT3G10500.1	4	25	2.70133	4.1873	2.82296e-05	0.000509936	0.000509311	TRUE	NAC domain containing protein 53
AT3G23120.1	4	25	2.70133	4.1873	2.82296e-05	0.000509936	0.000509311	TRUE	receptor like protein 38
AT3G05730.1	61	22	-1.41383	-4.19469	2.73243e-05	0.000495001	0.000495001	TRUE	0
AT3G43520.1	48	95	1.04237	4.19888	2.68236e-05	0.00048633	0.00048633	TRUE	Transmembrane proteins 14C
AT1G67970.1	11	39	1.88344	4.20171	2.64906e-05	0.000480686	0.000480686	TRUE	heat shock transcription factor A8
AT5G49760.1	27	65	1.32495	4.20373	2.62551e-05	0.000477198	0.000477198	TRUE	Leucine-rich repeat protein kinase family protein
AT2G46430.1	15	46	1.67414	4.20597	2.59968e-05	0.000472892	0.000472892	TRUE	cyclic nucleotide gated channel 3
AT5G37070.1	25	62	1.36781	4.20701	2.58766e-05	0.000471095	0.000471095	TRUE	Protein of unknown function, DUF538
AT5G16880.2	31	71	1.25302	4.20708	2.58691e-05	0.000471348	0.000471095	TRUE	Target of Myb protein 1
AT1G01550.2	18	51	1.55997	4.2091	2.56385e-05	0.000468306	0.000468306	TRUE	Protein of unknown function (DUF793)
AT1G50430.1	40	84	1.12786	4.20931	2.56157e-05	0.000468277	0.000468277	TRUE	Ergosterol biosynthesis ERG4/ERG24 family
AT3G62550.1	93	42	-1.08937	-4.22162	2.42555e-05	0.000444885	0.000444885	TRUE	Adenine nucleotide alpha hydrolases-like superfamily protein
AT1G17080.1	42	87	1.1081	4.22319	2.40865e-05	0.000442154	0.000442154	TRUE	Ribosomal protein L18ae family
AT1G68560.1	90	40	-1.11245	-4.22403	2.39969e-05	0.000440875	0.000440875	TRUE	alpha-xylosidase 1
AT4G23220.1	21	56	1.47251	4.22691	2.3692e-05	0.000436001	0.000436001	TRUE	cysteine-rich RLK (RECEPTOR-like protein kinase) 14
AT3G52840.1	51	16	-1.61495	-4.23101	2.32646e-05	0.00042885	0.00042885	TRUE	beta-galactosidase 2
AT3G51440.1	3	23	2.99607	4.23273	2.30874e-05	0.000425939	0.000425939	TRUE	Calcium-dependent phosphotriesterase superfamily protein
AT3G05970.1	16	48	1.64244	4.23828	2.25238e-05	0.000416063	0.000415888	TRUE	long-chain acyl-CoA synthetase 6
AT4G34480.1	16	48	1.64244	4.23828	2.25238e-05	0.000416063	0.000415888	TRUE	O-Glycosyl hydrolases family 17 protein
AT1G16470.1	30	70	1.27986	4.24703	2.16623e-05	0.000401832	0.000401664	TRUE	proteasome subunit PAB1
AT4G30600.1	30	70	1.27986	4.24703	2.16623e-05	0.000401832	0.000401664	TRUE	signal recognition particle receptor alpha subunit family protein
AT1G65845.1	26	64	1.35703	4.24858	2.15132e-05	0.000399906	0.000399691	TRUE	0
AT2G32160.3	41	86	1.12619	4.25403	2.09958e-05	0.000390781	0.000390617	TRUE	S-adenosyl-L-methionine-dependent methyltransferases superfamily protein
AT5G04170.1	41	86	1.12619	4.25403	2.09958e-05	0.000390781	0.000390617	TRUE	Calcium-binding EF-hand family protein
AT1G27100.1	24	61	1.40325	4.25484	2.09194e-05	0.000389854	0.000389854	TRUE	Actin cross-linking protein
AT1G16180.2	34	76	1.21794	4.25663	2.07533e-05	0.000387085	0.000387085	TRUE	Serinc-domain containing serine and sphingolipid biosynthesis protein
AT1G78450.1	27	4	-2.69741	-4.26246	2.0219e-05	0.000377759	0.000377759	TRUE	SOUL heme-binding family protein
AT4G17830.1	36	79	1.19133	4.26464	2.00226e-05	0.000374406	0.000374406	TRUE	Peptidase M20/M25/M40 family protein
AT5G53330.1	22	58	1.45602	4.26574	1.99243e-05	0.000373201	0.000373201	TRUE	Ubiquitin-associated/translation elongation factor EF1B protein
AT5G24200.3	1	18	4.2274	4.26821	1.97046e-05	0.000369556	0.000369399	TRUE	alpha/beta-Hydrolases superfamily protein
AT5G57010.1	1	18	4.2274	4.26821	1.97046e-05	0.000369556	0.000369399	TRUE	calmodulin-binding family protein
AT1G04240.1	44	12	-1.817	-4.26946	1.9595e-05	0.000368283	0.000368283	TRUE	AUX/IAA transcriptional regulator family protein
AT4G27500.2	8	34	2.14494	4.26987	1.95588e-05	0.000367915	0.000367915	TRUE	proton pump interactor 1
AT1G12360.1	17	50	1.61387	4.27153	1.94133e-05	0.000365959	0.000365803	TRUE	Sec1/munc18-like (SM) proteins superfamily
AT3G23600.2	17	50	1.61387	4.27153	1.94133e-05	0.000365959	0.000365803	TRUE	alpha/beta-Hydrolases superfamily protein
AT4G22530.2	6	30	2.3794	4.27212	1.93627e-05	0.000365474	0.000365474	TRUE	S-adenosyl-L-methionine-dependent methyltransferases superfamily protein
AT2G30550.2	9	36	2.05747	4.27887	1.87847e-05	0.00035517	0.00035517	TRUE	alpha/beta-Hydrolases superfamily protein
AT1G18020.1	20	55	1.5169	4.28222	1.85037e-05	0.000350158	0.000350158	TRUE	FMN-linked oxidoreductases superfamily protein
AT1G54575.1	5	28	2.5429	4.28764	1.80584e-05	0.000342024	0.000342024	TRUE	0
AT3G62580.1	31	72	1.2732	4.2898	1.78832e-05	0.000339289	0.000339289	TRUE	Late embryogenesis abundant protein (LEA) family protein
AT3G49530.1	10	38	1.98347	4.2927	1.7651e-05	0.000335172	0.000335172	TRUE	NAC domain containing protein 62
AT5G52840.2	48	14	-1.72014	-4.29305	1.76238e-05	0.000334943	0.000334943	TRUE	NADH-ubiquinone oxidoreductase-related
AT1G62515.1	32	6	-2.35756	-4.30176	1.69445e-05	0.000322589	0.000322589	TRUE	#N/A
AT1G30620.1	2	21	3.44979	4.30487	1.67082e-05	0.000318502	0.000318364	TRUE	NAD(P)-binding Rossmann-fold superfamily protein
AT4G37530.1	2	21	3.44979	4.30487	1.67082e-05	0.000318502	0.000318364	TRUE	Peroxidase superfamily protein
AT2G37760.2	0	17	5.14494	4.30615	1.66122e-05	0.000317494	0.000317082	TRUE	NAD(P)-linked oxidoreductase superfamily protein
AT4G16760.2	0	17	5.14494	4.30615	1.66122e-05	0.000317494	0.000317082	TRUE	acyl-CoA oxidase 1
AT5G05735.1	0	17	5.14494	4.30615	1.66122e-05	0.000317494	0.000317082	TRUE	#N/A
AT5G19880.1	0	17	5.14494	4.30615	1.66122e-05	0.000317494	0.000317082	TRUE	Peroxidase superfamily protein
AT2G22170.1	50	15	-1.67949	-4.30829	1.64523e-05	0.000315122	0.000315122	TRUE	Lipase/lipooxygenase, PLAT/LH2 family protein
AT3G49220.1	85	36	-1.18199	-4.30938	1.63716e-05	0.000313985	0.000313849	TRUE	Plant invertase/pectin methylesterase inhibitor superfamily
AT4G12730.1	85	36	-1.18199	-4.30938	1.63716e-05	0.000313985	0.000313849	TRUE	FASCICLIN-like arabinogalactan 2
AT1G27350.1	11	40	1.91997	4.31039	1.62965e-05	0.000313226	0.000313226	TRUE	Ribosome associated membrane protein RAMP4
AT2G01180.6	4	26	2.75791	4.31713	1.58071e-05	0.000304083	0.000304083	TRUE	phosphatidic acid phosphatase 1
AT1G51800.1	16	49	1.67218	4.33735	1.44214e-05	0.000278885	0.000278641	TRUE	Leucine-rich repeat protein kinase family protein
AT5G04340.1	16	49	1.67218	4.33735	1.44214e-05	0.000278885	0.000278641	TRUE	zinc finger of Arabidopsis thaliana 6
AT5G58430.1	16	49	1.67218	4.33735	1.44214e-05	0.000278885	0.000278641	TRUE	exocyst subunit exo70 family protein B1
AT2G41180.1	19	54	1.56443	4.34016	1.42376e-05	0.000275815	0.000275815	TRUE	VQ motif-containing protein
AT1G11850.1	18	0	-5.11245	-4.34055	1.4213e-05	0.0002757	0.000275579	TRUE	0
AT2G14720.2	18	0	-5.11245	-4.34055	1.4213e-05	0.0002757	0.000275579	TRUE	vacuolar sorting receptor 4
AT3G50950.1	53	104	1.02999	4.35046	1.35852e-05	0.000264103	0.000264103	TRUE	HOPZ-ACTIVATED RESISTANCE 1
AT1G18890.1	13	44	1.81646	4.35448	1.33384e-05	0.000259993	0.000259993	TRUE	calcium-dependent protein kinase 1
AT1G21900.1	22	59	1.48068	4.35657	1.32117e-05	0.000257751	0.000257751	TRUE	emp24/gp25L/p24 family/GOLD family protein
AT3G43720.1	98	44	-1.09781	-4.36081	1.29583e-05	0.000253031	0.000253031	TRUE	Bifunctional inhibitor/lipid-transfer protein/seed storage 2S albumin superfamily protein
AT5G61010.2	17	51	1.64244	4.36873	1.24974e-05	0.000244464	0.000244464	TRUE	exocyst subunit exo70 family protein E2
AT4G16760.1	42	89	1.14089	4.37294	1.22584e-05	0.000240214	0.000240214	TRUE	acyl-CoA oxidase 1
AT5G01015.1	47	13	-1.79668	-4.37865	1.19415e-05	0.00023442	0.00023442	TRUE	0
AT3G07195.1	7	33	2.29451	4.38481	1.16086e-05	0.000228088	0.000228088	TRUE	RPM1-interacting protein 4 (RIN4) family protein
AT5G55070.2	37	82	1.20557	4.38597	1.1547e-05	0.000227081	0.000227081	TRUE	Dihydrolipoamide succinyltransferase
AT5G50720.1	49	14	-1.74988	-4.38986	1.13423e-05	0.000223454	0.000223454	TRUE	HVA22 homologue E
AT1G31550.1	6	31	2.42671	4.39291	1.11841e-05	0.000220731	0.000220533	TRUE	GDSL-like Lipase/Acylhydrolase superfamily protein
AT3G48090.1	6	31	2.42671	4.39291	1.11841e-05	0.000220731	0.000220533	TRUE	alpha/beta-Hydrolases superfamily protein
AT5G61520.1	6	31	2.42671	4.39291	1.11841e-05	0.000220731	0.000220533	TRUE	Major facilitator superfamily protein
AT2G30250.1	23	61	1.46465	4.39402	1.11276e-05	0.000220009	0.000220009	TRUE	WRKY DNA-binding protein 25
AT4G33220.1	112	53	-1.02196	-4.39727	1.09621e-05	0.000216931	0.000216931	TRUE	pectin methylesterase 44
AT1G66880.2	10	39	2.02095	4.4023	1.07107e-05	0.000212433	0.000212338	TRUE	Protein kinase superfamily protein
AT4G33540.2	10	39	2.02095	4.4023	1.07107e-05	0.000212433	0.000212338	TRUE	metallo-beta-lactamase family protein
AT1G64065.1	1	19	4.3054	4.40612	1.05237e-05	0.000209477	0.000209194	TRUE	Late embryogenesis abundant (LEA) hydroxyproline-rich glycoprotein family
AT2G04495.1	1	19	4.3054	4.40612	1.05237e-05	0.000209477	0.000209194	TRUE	0
AT2G46430.2	1	19	4.3054	4.40612	1.05237e-05	0.000209477	0.000209194	TRUE	cyclic nucleotide gated channel 3
AT4G15610.1	1	19	4.3054	4.40612	1.05237e-05	0.000209477	0.000209194	TRUE	Uncharacterised protein family (UPF0497)
AT4G23010.1	15	48	1.73554	4.40687	1.04877e-05	0.000209232	0.000209194	TRUE	UDP-galactose transporter 2
AT3G20250.2	5	29	2.59353	4.41153	1.02642e-05	0.00020533	0.000205144	TRUE	pumilio 5
AT5G14930.2	5	29	2.59353	4.41153	1.02642e-05	0.00020533	0.000205144	TRUE	senescence-associated gene 101
AT5G22250.1	5	29	2.59353	4.41153	1.02642e-05	0.00020533	0.000205144	TRUE	Polynucleotidyl transferase, ribonuclease H-like superfamily protein
AT4G08470.1	32	75	1.28629	4.41326	1.01827e-05	0.000204069	0.000204069	TRUE	MAPK/ERK kinase kinase 3
AT1G54320.1	28	69	1.35864	4.41543	1.00811e-05	0.00020231	0.000202218	TRUE	LEM3 (ligand-effect modulator 3) family protein / CDC50 family protein
AT5G19440.1	28	69	1.35864	4.41543	1.00811e-05	0.00020231	0.000202218	TRUE	NAD(P)-binding Rossmann-fold superfamily protein
AT1G49050.1	11	41	1.95559	4.41756	9.98233e-06	0.000200601	0.000200601	TRUE	Eukaryotic aspartyl protease family protein
AT4G23290.2	53	16	-1.67045	-4.41869	9.93009e-06	0.000199733	0.000199733	TRUE	cysteine-rich RLK (RECEPTOR-like protein kinase) 21
AT2G27530.2	26	66	1.40143	4.42145	9.80401e-06	0.000197377	0.000197377	TRUE	Ribosomal protein L1p/L10e family
AT5G46110.3	108	50	-1.05356	-4.42722	9.54549e-06	0.000192348	0.000192348	TRUE	Glucose-6-phosphate/phosphate translocator-related
AT1G21720.1	50	101	1.07183	4.42916	9.46016e-06	0.000190977	0.000190977	TRUE	proteasome beta subunit C1
AT3G63310.1	24	63	1.44979	4.43157	9.35504e-06	0.000189028	0.000189028	TRUE	Bax inhibitor-1 family protein
AT4G04800.1	16	50	1.70133	4.43529	9.19479e-06	0.000186131	0.000186131	TRUE	methionine sulfoxide reductase B3
AT3G05640.2	55	17	-1.63642	-4.43569	9.17792e-06	0.00018596	0.00018596	TRUE	Protein phosphatase 2C family protein
AT5G20950.2	12	43	1.89877	4.43604	9.16276e-06	0.000185824	0.000185824	TRUE	Glycosyl hydrolase family protein
AT1G01680.1	0	18	5.2274	4.43814	9.07416e-06	0.000184281	0.000184196	TRUE	plant U-box 54
AT3G01830.1	0	18	5.2274	4.43814	9.07416e-06	0.000184281	0.000184196	TRUE	Calcium-binding EF-hand family protein
AT2G18680.1	2	22	3.5169	4.43996	8.99755e-06	0.000183062	0.000182978	TRUE	0
AT3G48640.3	2	22	3.5169	4.43996	8.99755e-06	0.000183062	0.000182978	TRUE	0
AT2G27660.1	4	27	2.81236	4.44409	8.82628e-06	0.000180159	0.000179826	TRUE	Cysteine/Histidine-rich C1 domain family protein
AT3G11840.1	4	27	2.81236	4.44409	8.82628e-06	0.000180159	0.000179826	TRUE	plant U-box 24
AT4G11840.1	4	27	2.81236	4.44409	8.82628e-06	0.000180159	0.000179826	TRUE	phospholipase D gamma 3
AT5G45110.1	4	27	2.81236	4.44409	8.82628e-06	0.000180159	0.000179826	TRUE	NPR1-like protein 3
AT5G66070.5	4	27	2.81236	4.44409	8.82628e-06	0.000180159	0.000179826	TRUE	RING/U-box superfamily protein
AT5G23540.1	57	111	1.019	4.45501	8.38894e-06	0.000172028	0.000172028	TRUE	Mov34/MPN/PAD-1 family protein
AT2G20760.1	49	100	1.08662	4.45656	8.32871e-06	0.000170952	0.000170952	TRUE	Clathrin light chain protein
AT5G26030.1	13	45	1.84889	4.45717	8.30481e-06	0.00017062	0.00017062	TRUE	ferrochelatase 1
AT3G07720.1	27	68	1.39005	4.46029	8.18476e-06	0.000168389	0.00016831	TRUE	Galactose oxidase/kelch repeat superfamily protein
AT5G53370.1	27	68	1.39005	4.46029	8.18476e-06	0.000168389	0.00016831	TRUE	pectin methylesterase PCR fragment F
AT2G05840.1	17	52	1.67045	4.46486	8.01197e-06	0.000165065	0.000165065	TRUE	20S proteasome subunit PAA2
AT4G34610.2	19	0	-5.19045	-4.46674	7.94204e-06	0.000163777	0.000163777	TRUE	BEL1-like homeodomain 6
AT5G25460.1	98	43	-1.13097	-4.46681	7.93952e-06	0.000163878	0.000163777	TRUE	Protein of unknown function, DUF642
AT1G15120.1	41	89	1.17565	4.47913	7.49491e-06	0.000154991	0.000154991	TRUE	Ubiquinol-cytochrome C reductase hinge protein
AT2G32520.1	23	62	1.48811	4.48258	7.37459e-06	0.000152646	0.000152646	TRUE	alpha/beta-Hydrolases superfamily protein
AT5G54585.1	38	8	-2.19045	-4.48344	7.34501e-06	0.000152176	0.000152176	TRUE	0
AT5G27380.1	43	92	1.15477	4.48932	7.1451e-06	0.000148313	0.000148313	TRUE	glutathione synthetase 2
AT4G02370.1	18	54	1.64244	4.49539	6.94439e-06	0.000144555	0.000144555	TRUE	Protein of unknown function, DUF538
AT1G59590.1	3	25	3.11637	4.49541	6.94345e-06	0.000144672	0.000144555	TRUE	ZCF37
AT3G59660.1	8	36	2.2274	4.49784	6.86469e-06	0.000143301	0.000143166	TRUE	C2 domain-containing protein / GRAM domain-containing protein
AT4G35110.2	8	36	2.2274	4.49784	6.86469e-06	0.000143301	0.000143166	TRUE	Arabidopsis phospholipase-like protein (PEARLI 4) family
AT5G45380.1	8	36	2.2274	4.49784	6.86469e-06	0.000143301	0.000143166	TRUE	solute:sodium symporters;urea transmembrane transporters
AT1G14370.1	7	34	2.33758	4.50058	6.77678e-06	0.000141734	0.000141734	TRUE	protein kinase 2A
AT1G56660.2	9	38	2.13548	4.50153	6.74675e-06	0.00014124	0.00014124	TRUE	0
AT2G39400.1	15	49	1.76529	4.50557	6.6196e-06	0.000138974	0.000138974	TRUE	alpha/beta-Hydrolases superfamily protein
AT4G18880.1	6	32	2.47251	4.5115	6.43714e-06	0.000135272	0.000135272	TRUE	heat shock transcription factor A4A
AT5G42790.1	60	116	1.00856	4.51577	6.30863e-06	0.000132824	0.000132824	TRUE	proteasome alpha subunit F1
AT5G50200.2	16	51	1.7299	4.53215	5.83857e-06	0.000123399	0.000123399	TRUE	nitrate transmembrane transporters
AT1G11840.4	5	30	2.64244	4.53298	5.81565e-06	0.00012315	0.000123032	TRUE	glyoxalase I homolog
AT3G26500.1	5	30	2.64244	4.53298	5.81565e-06	0.00012315	0.000123032	TRUE	plant intracellular ras group-related LRR 2
AT5G41740.3	5	30	2.64244	4.53298	5.81565e-06	0.00012315	0.000123032	TRUE	Disease resistance protein (TIR-NBS-LRR class) family
AT4G26070.2	12	44	1.93194	4.53955	5.63755e-06	0.000119608	0.000119608	TRUE	MAP kinase/ ERK kinase 1
AT1G06620.1	1	20	4.3794	4.5397	5.63349e-06	0.00011981	0.000119608	TRUE	2-oxoglutarate (2OG) and Fe(II)-dependent oxygenase superfamily protein
AT3G28340.1	1	20	4.3794	4.5397	5.63349e-06	0.00011981	0.000119608	TRUE	galacturonosyltransferase-like 10
AT5G20960.2	1	20	4.3794	4.5397	5.63349e-06	0.00011981	0.000119608	TRUE	aldehyde oxidase 1
AT5G46350.1	1	20	4.3794	4.5397	5.63349e-06	0.00011981	0.000119608	TRUE	WRKY DNA-binding protein 8
AT3G14840.2	27	69	1.41111	4.54443	5.50839e-06	0.000117433	0.000117433	TRUE	Leucine-rich repeat transmembrane protein kinase
AT3G23450.1	21	1	-4.33484	-4.54866	5.39893e-06	0.00011521	0.00011521	TRUE	0
AT3G19820.2	93	39	-1.19628	-4.55084	5.34323e-06	0.000114243	0.000114211	TRUE	cell elongation protein / DWARF1 / DIMINUTO (DIM)
AT5G10840.1	41	90	1.19177	4.55324	5.28252e-06	0.000113054	0.000113054	TRUE	Endomembrane protein 70 protein family
AT4G05320.5	13	46	1.88059	4.55859	5.14973e-06	0.000110319	0.000110319	TRUE	polyubiquitin 10
AT3G17410.1	43	93	1.17037	4.56227	5.06037e-06	0.000108616	0.000108616	TRUE	Protein kinase superfamily protein
AT3G29575.3	0	19	5.3054	4.56566	4.97929e-06	0.000107241	0.000106979	TRUE	ABI five binding protein 3
AT4G10860.1	0	19	5.3054	4.56566	4.97929e-06	0.000107241	0.000106979	TRUE	0
AT4G25080.1	0	19	5.3054	4.56566	4.97929e-06	0.000107241	0.000106979	TRUE	magnesium-protoporphyrin IX methyltransferase
AT4G30097.1	0	19	5.3054	4.56566	4.97929e-06	0.000107241	0.000106979	TRUE	0
AT5G14560.1	0	19	5.3054	4.56566	4.97929e-06	0.000107241	0.000106979	TRUE	0
AT5G40010.1	0	19	5.3054	4.56566	4.97929e-06	0.000107241	0.000106979	TRUE	AAA-ATPase 1
AT1G21750.2	2	23	3.58103	4.57144	4.84375e-06	0.000104833	0.000104782	TRUE	PDI-like 1-1
AT5G54490.1	2	23	3.58103	4.57144	4.84375e-06	0.000104833	0.000104782	TRUE	pinoid-binding protein 1
AT3G10985.1	28	71	1.39986	4.58201	4.60526e-06	9.99164e-05	9.99164e-05	TRUE	senescence associated gene 20
AT2G06530.1	52	106	1.08495	4.58261	4.59216e-06	9.97303e-05	9.97303e-05	TRUE	SNF7 family protein
AT1G71880.1	40	89	1.21128	4.58645	4.50851e-06	9.80102e-05	9.80102e-05	TRUE	sucrose-proton symporter 1
AT4G31290.1	53	15	-1.76356	-4.59032	4.42572e-06	9.63052e-05	9.63052e-05	TRUE	ChaC-like family protein
AT2G29400.1	21	60	1.57205	4.59115	4.40816e-06	9.60178e-05	9.60178e-05	TRUE	type one protein phosphatase 1
AT5G20630.1	81	31	-1.32818	-4.60879	4.05028e-06	8.84846e-05	8.84846e-05	TRUE	germin 3
AT3G51430.1	8	37	2.26693	4.60913	4.04365e-06	8.84273e-05	8.84273e-05	TRUE	Calcium-dependent phosphotriesterase superfamily protein
AT3G47540.1	9	39	2.17295	4.61036	4.01964e-06	8.79895e-05	8.79895e-05	TRUE	Chitinase family protein
AT1G34750.1	10	41	2.0931	4.61684	3.89636e-06	8.54605e-05	8.54605e-05	TRUE	Protein phosphatase 2C family protein
AT4G12500.1	3	26	3.17295	4.62214	3.79806e-06	8.33874e-05	8.33874e-05	TRUE	Bifunctional inhibitor/lipid-transfer protein/seed storage 2S albumin superfamily protein
AT3G44260.1	11	43	2.02431	4.62755	3.7002e-06	8.13196e-05	8.13196e-05	TRUE	Polynucleotidyl transferase, ribonuclease H-like superfamily protein
AT4G00330.1	38	87	1.25249	4.65553	3.2315e-06	7.13745e-05	7.13745e-05	TRUE	calmodulin-binding receptor-like cytoplasmic kinase 2
AT2G25297.2	1	21	4.44979	4.66927	3.02269e-06	6.70309e-05	6.69636e-05	TRUE	#N/A
AT4G19370.1	1	21	4.44979	4.66927	3.02269e-06	6.70309e-05	6.69636e-05	TRUE	Protein of unknown function (DUF1218)
AT5G67340.2	1	21	4.44979	4.66927	3.02269e-06	6.70309e-05	6.69636e-05	TRUE	ARM repeat superfamily protein
AT4G26910.2	14	49	1.86483	4.67822	2.89378e-06	6.43013e-05	6.43013e-05	TRUE	Dihydrolipoamide succinyltransferase
AT4G20860.1	18	56	1.6949	4.68136	2.84975e-06	6.33869e-05	6.33869e-05	TRUE	FAD-binding Berberine family protein
AT3G44310.2	0	20	5.3794	4.68909	2.74426e-06	6.12257e-05	6.12257e-05	TRUE	nitrilase 1
AT3G23570.1	35	83	1.30323	4.69003	2.73162e-06	6.10362e-05	6.10053e-05	TRUE	alpha/beta-Hydrolases superfamily protein
AT3G51160.1	35	83	1.30323	4.69003	2.73162e-06	6.10362e-05	6.10053e-05	TRUE	NAD(P)-binding Rossmann-fold superfamily protein
AT4G23140.2	4	29	2.91545	4.69005	2.73143e-06	6.11247e-05	6.10053e-05	TRUE	cysteine-rich RLK (RECEPTOR-like protein kinase) 6
AT3G07680.1	24	66	1.5169	4.69096	2.71929e-06	6.09148e-05	6.09148e-05	TRUE	emp24/gp25L/p24 family/GOLD family protein
AT5G19550.1	39	89	1.2478	4.69494	2.66687e-06	5.98014e-05	5.98014e-05	TRUE	aspartate aminotransferase 2
AT2G47485.1	28	3	-3.16492	-4.69665	2.64457e-06	5.93616e-05	5.93616e-05	TRUE	0
AT1G72280.1	2	24	3.64244	4.69956	2.60717e-06	5.86116e-05	5.85817e-05	TRUE	endoplasmic reticulum oxidoreductins 1
AT3G09010.1	2	24	3.64244	4.69956	2.60717e-06	5.86116e-05	5.85817e-05	TRUE	Protein kinase superfamily protein
AT2G37040.1	55	112	1.08347	4.70529	2.53503e-06	5.71353e-05	5.71353e-05	TRUE	PHE ammonia lyase 1
AT1G15950.6	21	0	-5.33484	-4.70732	2.50997e-06	5.67153e-05	5.66863e-05	TRUE	cinnamoyl coa reductase 1
AT1G43170.3	21	0	-5.33484	-4.70732	2.50997e-06	5.67153e-05	5.66863e-05	TRUE	ribosomal protein 1
AT1G03220.1	19	58	1.66753	4.70957	2.48246e-06	5.618e-05	5.618e-05	TRUE	Eukaryotic aspartyl protease family protein
AT1G22890.1	9	40	2.20948	4.71763	2.38611e-06	5.42219e-05	5.42219e-05	TRUE	0
AT1G76600.1	8	38	2.3054	4.71871	2.37347e-06	5.40461e-05	5.39904e-05	TRUE	0
AT4G23885.1	8	38	2.3054	4.71871	2.37347e-06	5.40461e-05	5.39904e-05	TRUE	0
AT5G11000.1	8	38	2.3054	4.71871	2.37347e-06	5.40461e-05	5.39904e-05	TRUE	Plant protein of unknown function (DUF868)
AT5G59670.1	10	42	2.12786	4.72188	2.33674e-06	5.33197e-05	5.33197e-05	TRUE	Leucine-rich repeat protein kinase family protein
AT1G52600.1	16	53	1.78539	4.72274	2.32683e-06	5.31486e-05	5.31486e-05	TRUE	Peptidase S24/S26A/S26B/S26C family protein
AT1G72680.1	7	36	2.42004	4.72641	2.28527e-06	5.22805e-05	5.22535e-05	TRUE	cinnamyl-alcohol dehydrogenase
AT5G01540.1	7	36	2.42004	4.72641	2.28527e-06	5.22805e-05	5.22535e-05	TRUE	lectin receptor kinase a4.1
AT3G55410.1	54	111	1.097	4.73164	2.22718e-06	5.10309e-05	5.10309e-05	TRUE	2-oxoglutarate dehydrogenase, E1 component
AT5G04720.1	12	46	1.99607	4.74265	2.10941e-06	4.8534e-05	4.8534e-05	TRUE	ADR1-like 2
AT4G03450.2	3	27	3.2274	4.74602	2.07456e-06	4.78319e-05	4.78319e-05	TRUE	Ankyrin repeat family protein
AT5G05370.1	46	100	1.17777	4.75468	1.98762e-06	4.59234e-05	4.59234e-05	TRUE	Cytochrome b-c1 complex, subunit 8 protein
AT4G04610.1	66	128	1.01308	4.76114	1.92505e-06	4.45244e-05	4.45244e-05	TRUE	APS reductase 1
AT4G17230.2	21	62	1.61935	4.76823	1.85849e-06	4.30752e-05	4.30752e-05	TRUE	SCARECROW-like 13
AT2G02810.1	5	32	2.73554	4.76904	1.85107e-06	4.29484e-05	4.29484e-05	TRUE	UDP-galactose transporter 1
AT3G27890.1	43	96	1.21617	4.7786	1.76519e-06	4.09989e-05	4.09989e-05	TRUE	NADPH:quinone oxidoreductase
AT4G32340.1	101	42	-1.20842	-4.7806	1.74769e-06	4.06352e-05	4.06352e-05	TRUE	Tetratricopeptide repeat (TPR)-like superfamily protein
AT4G16370.1	62	123	1.04579	4.79068	1.6622e-06	3.86882e-05	3.86882e-05	TRUE	oligopeptide transporter
AT4G01895.1	1	22	4.5169	4.79514	1.6256e-06	3.78764e-05	3.78764e-05	TRUE	systemic acquired resistance (SAR) regulator protein NIMIN-1-related
AT1G74670.1	70	23	-1.54825	-4.80742	1.52892e-06	3.57749e-05	3.57749e-05	TRUE	Gibberellin-regulated family protein
AT1G32350.1	0	21	5.44979	4.80874	1.51883e-06	3.5652e-05	3.55763e-05	TRUE	alternative oxidase 1D
AT1G44130.1	0	21	5.44979	4.80874	1.51883e-06	3.5652e-05	3.55763e-05	TRUE	Eukaryotic aspartyl protease family protein
AT2G30990.1	0	21	5.44979	4.80874	1.51883e-06	3.5652e-05	3.55763e-05	TRUE	Protein of unknown function (DUF688)
AT3G28580.1	0	21	5.44979	4.80874	1.51883e-06	3.5652e-05	3.55763e-05	TRUE	P-loop containing nucleoside triphosphate hydrolases superfamily protein
AT4G11890.4	0	21	5.44979	4.80874	1.51883e-06	3.5652e-05	3.55763e-05	TRUE	Protein kinase superfamily protein
AT3G25020.1	4	30	2.96436	4.80932	1.51448e-06	3.57209e-05	3.55763e-05	TRUE	receptor like protein 42
AT3G26840.1	4	30	2.96436	4.80932	1.51448e-06	3.57209e-05	3.55763e-05	TRUE	Esterase/lipase/thioesterase family protein
AT4G11370.1	4	30	2.96436	4.80932	1.51448e-06	3.57209e-05	3.55763e-05	TRUE	RING-H2 finger A1A
AT4G12120.1	4	30	2.96436	4.80932	1.51448e-06	3.57209e-05	3.55763e-05	TRUE	Sec1/munc18-like (SM) proteins superfamily
AT2G20820.1	51	108	1.13993	4.81396	1.47967e-06	3.49935e-05	3.49935e-05	TRUE	0
AT3G54110.1	30	77	1.41737	4.81673	1.45927e-06	3.45851e-05	3.45851e-05	TRUE	plant uncoupling mitochondrial protein 1
AT2G27020.1	69	133	1.00423	4.81824	1.44827e-06	3.43614e-05	3.43614e-05	TRUE	20S proteasome alpha subunit G1
AT1G10340.1	2	25	3.70133	4.82454	1.40329e-06	3.33659e-05	3.33299e-05	TRUE	Ankyrin repeat family protein
AT1G73810.1	2	25	3.70133	4.82454	1.40329e-06	3.33659e-05	3.33299e-05	TRUE	Core-2/I-branching beta-1,6-N-acetylglucosaminyltransferase family protein
AT2G42360.1	2	25	3.70133	4.82454	1.40329e-06	3.33659e-05	3.33299e-05	TRUE	RING/U-box superfamily protein
AT1G21520.1	8	39	2.34287	4.82665	1.38846e-06	3.30846e-05	3.30846e-05	TRUE	0
AT1G52200.1	20	61	1.66628	4.82727	1.38417e-06	3.3018e-05	3.3018e-05	TRUE	PLAC8 family protein
AT4G14420.1	23	66	1.5783	4.82918	1.37098e-06	3.27388e-05	3.27388e-05	TRUE	HR-like lesion-inducing protein-related
AT5G65730.1	84	31	-1.38065	-4.83461	1.33409e-06	3.18925e-05	3.18925e-05	TRUE	xyloglucan endotransglucosylase/hydrolase 6
AT1G18300.1	7	37	2.45957	4.83662	1.32063e-06	3.1622e-05	3.16049e-05	TRUE	nudix hydrolase homolog 4
AT3G48090.2	7	37	2.45957	4.83662	1.32063e-06	3.1622e-05	3.16049e-05	TRUE	alpha/beta-Hydrolases superfamily protein
AT4G34230.1	17	56	1.77736	4.83947	1.30185e-06	3.12232e-05	3.12232e-05	TRUE	cinnamyl alcohol dehydrogenase 5
AT3G22235.1	6	35	2.60179	4.85495	1.20415e-06	2.8927e-05	2.89113e-05	TRUE	0
AT5G64310.1	6	35	2.60179	4.85495	1.20415e-06	2.8927e-05	2.89113e-05	TRUE	arabinogalactan protein 1
AT1G67360.2	24	68	1.55997	4.86029	1.17216e-06	2.82201e-05	2.82047e-05	TRUE	Rubber elongation factor protein (REF)
AT4G04570.1	24	68	1.55997	4.86029	1.17216e-06	2.82201e-05	2.82047e-05	TRUE	cysteine-rich RLK (RECEPTOR-like protein kinase) 40
AT1G56450.1	47	103	1.18938	4.86328	1.15459e-06	2.78731e-05	2.78731e-05	TRUE	20S proteasome beta subunit G1
AT3G17240.1	18	58	1.74553	4.86368	1.15226e-06	2.78472e-05	2.78472e-05	TRUE	lipoamide dehydrogenase 2
AT2G40140.1	3	28	3.27986	4.86723	1.13173e-06	2.74113e-05	2.73812e-05	TRUE	zinc finger (CCCH-type) family protein
AT3G01830.2	3	28	3.27986	4.86723	1.13173e-06	2.74113e-05	2.73812e-05	TRUE	Calcium-binding EF-hand family protein
AT5G60800.2	3	28	3.27986	4.86723	1.13173e-06	2.74113e-05	2.73812e-05	TRUE	Heavy metal transport/detoxification superfamily protein
AT4G33666.1	130	60	-1.058	-4.87404	1.09337e-06	2.66872e-05	2.66872e-05	TRUE	0
AT2G17420.1	42	96	1.25012	4.88317	1.04391e-06	2.55083e-05	2.55083e-05	TRUE	NADPH-dependent thioredoxin reductase A
AT1G22280.1	25	70	1.5429	4.89173	9.99545e-07	2.44512e-05	2.44512e-05	TRUE	phytochrome-associated protein phosphatase type 2C
AT2G21160.1	60	122	1.08132	4.90297	9.43992e-07	2.31179e-05	2.31179e-05	TRUE	Translocon-associated protein (TRAP), alpha subunit
AT1G02170.1	20	62	1.68974	4.91517	8.87039e-07	2.17714e-05	2.17714e-05	TRUE	metacaspase 1
AT1G33600.2	39	92	1.29563	4.91547	8.85695e-07	2.17627e-05	2.17627e-05	TRUE	Leucine-rich repeat (LRR) family protein
AT2G45790.1	37	89	1.32375	4.91557	8.85225e-07	2.17753e-05	2.17627e-05	TRUE	phosphomannomutase
AT3G02840.1	1	23	4.58103	4.91757	8.76259e-07	2.16271e-05	2.15789e-05	TRUE	ARM repeat superfamily protein
AT3G09020.1	1	23	4.58103	4.91757	8.76259e-07	2.16271e-05	2.15789e-05	TRUE	alpha 1,4-glycosyltransferase family protein
AT3G09405.1	1	23	4.58103	4.91757	8.76259e-07	2.16271e-05	2.15789e-05	TRUE	Pectinacetylesterase family protein
AT3G48850.1	1	23	4.58103	4.91757	8.76259e-07	2.16271e-05	2.15789e-05	TRUE	phosphate transporter 3;2
AT5G64000.1	1	23	4.58103	4.91757	8.76259e-07	2.16271e-05	2.15789e-05	TRUE	Inositol monophosphatase family protein
AT2G29470.1	0	22	5.5169	4.92491	8.44003e-07	2.09246e-05	2.09012e-05	TRUE	glutathione S-transferase tau 3
AT2G38790.1	0	22	5.5169	4.92491	8.44003e-07	2.09246e-05	2.09012e-05	TRUE	0
AT3G13610.1	0	22	5.5169	4.92491	8.44003e-07	2.09246e-05	2.09012e-05	TRUE	2-oxoglutarate (2OG) and Fe(II)-dependent oxygenase superfamily protein
AT1G52890.1	9	42	2.27986	4.92766	8.32189e-07	2.07132e-05	2.0696e-05	TRUE	NAC domain containing protein 19
AT5G18480.1	9	42	2.27986	4.92766	8.32189e-07	2.07132e-05	2.0696e-05	TRUE	plant glycogenin-like starch initiation protein 6
AT1G32460.1	47	104	1.20332	4.93217	8.13204e-07	2.0275e-05	2.0275e-05	TRUE	0
AT1G73540.1	11	46	2.1216	4.93244	8.12101e-07	2.02704e-05	2.02704e-05	TRUE	nudix hydrolase homolog 21
AT1G26690.1	8	40	2.3794	4.93303	8.09645e-07	2.02664e-05	2.0232e-05	TRUE	emp24/gp25L/p24 family/GOLD family protein
AT3G05200.1	8	40	2.3794	4.93303	8.09645e-07	2.02664e-05	2.0232e-05	TRUE	RING/U-box superfamily protein
AT4G31800.3	8	40	2.3794	4.93303	8.09645e-07	2.02664e-05	2.0232e-05	TRUE	WRKY DNA-binding protein 18
AT5G60950.1	8	40	2.3794	4.93303	8.09645e-07	2.02664e-05	2.0232e-05	TRUE	COBRA-like protein 5 precursor
AT1G64230.2	23	0	-5.46609	-4.93407	8.05318e-07	2.02384e-05	2.02154e-05	TRUE	ubiquitin-conjugating enzyme 28
AT2G36250.4	23	0	-5.46609	-4.93407	8.05318e-07	2.02384e-05	2.02154e-05	TRUE	Tubulin/FtsZ family protein
AT5G01017.1	23	0	-5.46609	-4.93407	8.05318e-07	2.02384e-05	2.02154e-05	TRUE	#N/A
AT1G77810.2	7	38	2.49805	4.94514	7.60884e-07	1.91654e-05	1.91654e-05	TRUE	Galactosyltransferase family protein
AT1G17380.1	2	26	3.75791	4.94656	7.55376e-07	1.90593e-05	1.90484e-05	TRUE	jasmonate-zim-domain protein 5
AT2G04450.1	2	26	3.75791	4.94656	7.55376e-07	1.90593e-05	1.90484e-05	TRUE	nudix hydrolase homolog 6
AT4G14710.2	58	120	1.10638	4.95375	7.27961e-07	1.84202e-05	1.84202e-05	TRUE	RmlC-like cupins superfamily protein
AT3G47810.3	42	97	1.26507	4.95439	7.25565e-07	1.83807e-05	1.83807e-05	TRUE	Calcineurin-like metallo-phosphoesterase superfamily protein
AT1G68300.1	27	74	1.51204	4.95539	7.2186e-07	1.83079e-05	1.83079e-05	TRUE	Adenine nucleotide alpha hydrolases-like superfamily protein
AT4G35310.2	34	85	1.3794	4.95774	7.13194e-07	1.81089e-05	1.81089e-05	TRUE	calmodulin-domain protein kinase 5
AT1G51660.1	6	36	2.64244	4.96564	6.84742e-07	1.74366e-05	1.74266e-05	TRUE	mitogen-activated protein kinase kinase 4
AT2G15042.1	6	36	2.64244	4.96564	6.84742e-07	1.74366e-05	1.74266e-05	TRUE	Leucine-rich repeat (LRR) family protein
AT2G39420.1	14	52	1.95056	4.96652	6.81633e-07	1.73876e-05	1.73876e-05	TRUE	alpha/beta-Hydrolases superfamily protein
AT4G24510.1	61	17	-1.7858	-4.96753	6.78111e-07	1.73177e-05	1.73177e-05	TRUE	HXXXD-type acyl-transferase family protein
AT5G45510.1	30	79	1.45436	4.97424	6.55034e-07	1.67672e-05	1.67672e-05	TRUE	Leucine-rich repeat (LRR) family protein
AT1G74360.1	3	29	3.33049	4.98591	6.16716e-07	1.58047e-05	1.58047e-05	TRUE	Leucine-rich repeat protein kinase family protein
AT2G47650.1	31	81	1.44313	5.00764	5.51002e-07	1.41535e-05	1.41535e-05	TRUE	UDP-xylose synthase 4
AT4G33300.2	29	78	1.48489	5.01979	5.17287e-07	1.3303e-05	1.3303e-05	TRUE	ADR1-like 1
AT2G03120.1	17	58	1.82799	5.02118	5.13559e-07	1.32302e-05	1.32225e-05	TRUE	signal peptide peptidase
AT3G51000.1	17	58	1.82799	5.02118	5.13559e-07	1.32302e-05	1.32225e-05	TRUE	alpha/beta-Hydrolases superfamily protein
AT1G02450.1	1	24	4.64244	5.03679	4.73412e-07	1.2246e-05	1.22174e-05	TRUE	NIM1-interacting 1
AT1G51890.1	1	24	4.64244	5.03679	4.73412e-07	1.2246e-05	1.22174e-05	TRUE	Leucine-rich repeat protein kinase family protein
AT1G51920.1	1	24	4.64244	5.03679	4.73412e-07	1.2246e-05	1.22174e-05	TRUE	0
AT2G44790.1	1	24	4.64244	5.03679	4.73412e-07	1.2246e-05	1.22174e-05	TRUE	uclacyanin 2
AT3G63380.1	1	24	4.64244	5.03679	4.73412e-07	1.2246e-05	1.22174e-05	TRUE	ATPase E1-E2 type family protein / haloacid dehalogenase-like hydrolase family protein
AT1G76040.2	8	41	2.41502	5.03789	4.70694e-07	1.22187e-05	1.22174e-05	TRUE	calcium-dependent protein kinase 29
AT4G29520.1	12	49	2.08722	5.03817	4.70004e-07	1.22151e-05	1.22151e-05	TRUE	0
AT5G43780.1	25	72	1.58354	5.05607	4.27989e-07	1.11363e-05	1.11363e-05	TRUE	Pseudouridine synthase/archaeosine transglycosylase-like family protein
AT3G20510.1	14	53	1.97804	5.06054	4.18074e-07	1.08976e-05	1.08911e-05	TRUE	Transmembrane proteins 14C
AT5G36880.2	14	53	1.97804	5.06054	4.18074e-07	1.08976e-05	1.08911e-05	TRUE	acetyl-CoA synthetase
AT4G28060.1	43	100	1.27506	5.0614	4.16183e-07	1.08676e-05	1.08676e-05	TRUE	Cytochrome c oxidase, subunit Vib family protein
AT4G08850.1	37	91	1.35581	5.06268	4.13402e-07	1.08077e-05	1.08077e-05	TRUE	Leucine-rich repeat receptor-like protein kinase family protein
AT1G15125.2	2	27	3.81236	5.0658	4.06691e-07	1.06512e-05	1.06449e-05	TRUE	S-adenosyl-L-methionine-dependent methyltransferases superfamily protein
AT1G56120.2	2	27	3.81236	5.0658	4.06691e-07	1.06512e-05	1.06449e-05	TRUE	Leucine-rich repeat transmembrane protein kinase
AT1G64710.1	33	85	1.42247	5.07451	3.88488e-07	1.01926e-05	1.01926e-05	TRUE	GroES-like zinc-binding dehydrogenase family protein
AT2G20670.1	99	38	-1.32396	-5.08275	3.72002e-07	9.79502e-06	9.79502e-06	TRUE	Protein of unknown function (DUF506)
AT2G25520.1	31	82	1.46083	5.08464	3.68315e-07	9.70951e-06	9.70951e-06	TRUE	Drug/metabolite transporter superfamily protein
AT2G27030.1	40	96	1.32051	5.09559	3.47661e-07	9.198e-06	9.198e-06	TRUE	calmodulin 5
AT2G40765.1	55	118	1.15876	5.09834	3.42638e-07	9.07601e-06	9.07601e-06	TRUE	0
AT1G04040.1	91	33	-1.40593	-5.10177	3.36495e-07	8.924e-06	8.924e-06	TRUE	HAD superfamily, subfamily IIIB acid phosphatase
AT1G04980.1	3	30	3.3794	5.10219	3.35748e-07	8.91491e-06	8.91491e-06	TRUE	PDI-like 2-2
AT3G15518.1	5	35	2.86483	5.10758	3.2631e-07	8.68521e-06	8.67475e-06	TRUE	0
AT4G12480.1	5	35	2.86483	5.10758	3.2631e-07	8.68521e-06	8.67475e-06	TRUE	Bifunctional inhibitor/lipid-transfer protein/seed storage 2S albumin superfamily protein
AT5G02290.2	5	35	2.86483	5.10758	3.2631e-07	8.68521e-06	8.67475e-06	TRUE	Protein kinase superfamily protein
AT1G25560.1	34	87	1.41295	5.10794	3.25686e-07	8.68954e-06	8.67475e-06	TRUE	AP2/B3 transcription factor family protein
AT2G30440.1	57	121	1.14345	5.10808	3.25457e-07	8.69395e-06	8.67475e-06	TRUE	thylakoid processing peptide
AT3G44100.1	41	98	1.31463	5.13071	2.88654e-07	7.73893e-06	7.73893e-06	TRUE	MD-2-related lipid recognition domain-containing protein
AT2G27385.1	108	43	-1.27115	-5.1439	2.69094e-07	7.22331e-06	7.22331e-06	TRUE	Pollen Ole e 1 allergen and extensin family protein
AT5G59420.1	33	86	1.43934	5.14975	2.60839e-07	7.02737e-06	7.02737e-06	TRUE	OSBP(oxysterol binding protein)-related protein 3C
AT3G28210.1	1	25	4.70133	5.153	2.56345e-07	6.92321e-06	6.91474e-06	TRUE	zinc finger (AN1-like) family protein
AT3G46090.1	1	25	4.70133	5.153	2.56345e-07	6.92321e-06	6.91474e-06	TRUE	C2H2 and C2HC zinc fingers superfamily protein
AT5G08240.1	1	25	4.70133	5.153	2.56345e-07	6.92321e-06	6.91474e-06	TRUE	0
AT1G08050.1	4	33	3.10187	5.15375	2.55328e-07	6.91691e-06	6.91266e-06	TRUE	Zinc finger (C3HC4-type RING finger) family protein
AT1G80820.1	4	33	3.10187	5.15375	2.55328e-07	6.91691e-06	6.91266e-06	TRUE	cinnamoyl coa reductase
AT3G20820.1	78	25	-1.58407	-5.16	2.46948e-07	6.70223e-06	6.70223e-06	TRUE	Leucine-rich repeat (LRR) family protein
AT2G40600.1	26	75	1.58585	5.16579	2.39421e-07	6.50595e-06	6.50595e-06	TRUE	appr-1-p processing enzyme family protein
AT3G19030.1	57	122	1.15532	5.17175	2.31909e-07	6.32519e-06	6.31852e-06	TRUE	0
AT4G04330.1	102	39	-1.32955	-5.17597	2.26724e-07	6.19525e-06	6.19142e-06	TRUE	Chaperonin-like RbcX protein
AT5G01600.1	102	39	-1.32955	-5.17597	2.26724e-07	6.19525e-06	6.19142e-06	TRUE	ferretin 1
AT1G32920.1	6	38	2.72044	5.18179	2.19761e-07	6.01616e-06	6.01616e-06	TRUE	0
AT1G26420.1	2	28	3.86483	5.18242	2.19023e-07	6.01089e-06	6.00342e-06	TRUE	FAD-binding Berberine family protein
AT1G65486.1	2	28	3.86483	5.18242	2.19023e-07	6.01089e-06	6.00342e-06	TRUE	0
AT2G28210.1	2	28	3.86483	5.18242	2.19023e-07	6.01089e-06	6.00342e-06	TRUE	alpha carbonic anhydrase 2
AT1G71040.1	32	85	1.46686	5.19278	2.07176e-07	5.71418e-06	5.71418e-06	TRUE	Cupredoxin superfamily protein
AT1G66970.1	58	124	1.15369	5.20808	1.90802e-07	5.26913e-06	5.26913e-06	TRUE	SHV3-like 2
AT1G48210.7	5	36	2.90547	5.21665	1.82188e-07	5.04388e-06	5.04388e-06	TRUE	Protein kinase superfamily protein
AT1G48320.1	9	45	2.3794	5.23227	1.67437e-07	4.6501e-06	4.64718e-06	TRUE	Thioesterase superfamily protein
AT1G72910.1	9	45	2.3794	5.23227	1.67437e-07	4.6501e-06	4.64718e-06	TRUE	Toll-Interleukin-Resistance (TIR) domain-containing protein
AT1G13990.1	44	104	1.29848	5.23515	1.64848e-07	4.59265e-06	4.59265e-06	TRUE	0
AT3G04210.2	13	53	2.08495	5.23615	1.63962e-07	4.58241e-06	4.57951e-06	TRUE	Disease resistance protein (TIR-NBS class)
AT3G54960.1	13	53	2.08495	5.23615	1.63962e-07	4.58241e-06	4.57951e-06	TRUE	PDI-like 1-3
AT1G14360.1	8	43	2.48374	5.24329	1.57737e-07	4.42808e-06	4.42246e-06	TRUE	UDP-galactose transporter 3
AT3G13080.1	8	43	2.48374	5.24329	1.57737e-07	4.42808e-06	4.42246e-06	TRUE	multidrug resistance-associated protein 3
AT5G07440.2	8	43	2.48374	5.24329	1.57737e-07	4.42808e-06	4.42246e-06	TRUE	glutamate dehydrogenase 2
AT4G26910.1	26	76	1.60496	5.24538	1.55961e-07	4.39217e-06	4.38937e-06	TRUE	Dihydrolipoamide succinyltransferase
AT5G54710.2	26	76	1.60496	5.24538	1.55961e-07	4.39217e-06	4.38937e-06	TRUE	Ankyrin repeat family protein
AT3G11340.1	0	25	5.70133	5.25482	1.48167e-07	4.18336e-06	4.18069e-06	TRUE	UDP-Glycosyltransferase superfamily protein
AT5G64810.1	0	25	5.70133	5.25482	1.48167e-07	4.18336e-06	4.18069e-06	TRUE	WRKY DNA-binding protein 51
AT1G67810.1	4	34	3.14494	5.26445	1.40607e-07	3.98779e-06	3.98594e-06	TRUE	sulfur E2
AT1G09080.2	1	26	4.75791	5.26641	1.39117e-07	3.95314e-06	3.9506e-06	TRUE	Heat shock protein 70 (Hsp 70) family protein
AT5G41750.1	1	26	4.75791	5.26641	1.39117e-07	3.95314e-06	3.9506e-06	TRUE	Disease resistance protein (TIR-NBS-LRR class) family
AT5G24810.1	27	78	1.58799	5.27324	1.34033e-07	3.82591e-06	3.82591e-06	TRUE	ABC1 family protein
AT2G05940.1	17	61	1.90075	5.28727	1.24155e-07	3.55085e-06	3.54855e-06	TRUE	Protein kinase superfamily protein
AT3G28480.1	17	61	1.90075	5.28727	1.24155e-07	3.55085e-06	3.54855e-06	TRUE	Oxoglutarate/iron-dependent oxygenase
AT5G54860.1	6	39	2.75791	5.2874	1.24067e-07	3.55524e-06	3.54855e-06	TRUE	Major facilitator superfamily protein
AT2G38870.1	28	80	1.57205	5.30144	1.14892e-07	3.29662e-06	3.29662e-06	TRUE	Serine protease inhibitor, potato inhibitor I-type family protein
AT3G55760.3	63	16	-1.91981	-5.30255	1.14193e-07	3.28082e-06	3.28082e-06	TRUE	0
AT3G02230.1	42	102	1.33758	5.30462	1.1291e-07	3.24818e-06	3.24818e-06	TRUE	reversibly glycosylated polypeptide 1
AT4G11890.1	18	63	1.86483	5.30463	1.12904e-07	3.25225e-06	3.24818e-06	TRUE	Protein kinase superfamily protein
AT2G30490.1	48	111	1.26693	5.30599	1.12065e-07	3.23231e-06	3.23231e-06	TRUE	cinnamate-4-hydroxylase
AT5G24110.1	5	37	2.945	5.32397	1.01529e-07	2.93995e-06	2.93995e-06	TRUE	WRKY DNA-binding protein 30
AT1G36622.1	3	32	3.47251	5.32804	9.92775e-08	2.88042e-06	2.87853e-06	TRUE	0
AT4G13395.1	3	32	3.47251	5.32804	9.92775e-08	2.88042e-06	2.87853e-06	TRUE	ROTUNDIFOLIA like 12
AT3G02360.1	41	101	1.35813	5.3406	9.26413e-08	2.69674e-06	2.69674e-06	TRUE	6-phosphogluconate dehydrogenase family protein
AT5G17460.1	51	10	-2.29302	-5.34147	9.21939e-08	2.68726e-06	2.68726e-06	TRUE	0
AT1G01620.2	75	22	-1.71191	-5.34833	8.87712e-08	2.59092e-06	2.59092e-06	TRUE	plasma membrane intrinsic protein 1C
AT4G01610.1	27	79	1.60637	5.35129	8.7329e-08	2.5522e-06	2.5522e-06	TRUE	Cysteine proteinases superfamily protein
AT2G06850.1	98	35	-1.42795	-5.35683	8.46958e-08	2.48182e-06	2.48182e-06	TRUE	xyloglucan endotransglucosylase/hydrolase 4
AT2G44130.1	34	3	-3.44503	-5.3666	8.02353e-08	2.35424e-06	2.35424e-06	TRUE	Galactose oxidase/kelch repeat superfamily protein
AT5G54960.1	48	112	1.27986	5.37221	7.77778e-08	2.28517e-06	2.28517e-06	TRUE	pyruvate decarboxylase-2
AT2G37940.2	17	62	1.92421	5.37433	7.68681e-08	2.26448e-06	2.26448e-06	TRUE	Arabidopsis Inositol phosphorylceramide synthase 2
AT1G32940.1	1	27	4.81236	5.37717	7.56643e-08	2.23798e-06	2.23498e-06	TRUE	Subtilase family protein
AT1G32960.1	1	27	4.81236	5.37717	7.56643e-08	2.23798e-06	2.23498e-06	TRUE	Subtilase family protein
AT4G10500.1	1	27	4.81236	5.37717	7.56643e-08	2.23798e-06	2.23498e-06	TRUE	2-oxoglutarate (2OG) and Fe(II)-dependent oxygenase superfamily protein
AT2G16500.1	56	124	1.20431	5.38913	7.07985e-08	2.10251e-06	2.10251e-06	TRUE	arginine decarboxylase 1
AT4G34390.1	6	40	2.79444	5.39144	6.98934e-08	2.07843e-06	2.07843e-06	TRUE	extra-large GTP-binding protein 2
AT2G41110.1	60	130	1.17295	5.40358	6.53256e-08	1.94785e-06	1.94785e-06	TRUE	calmodulin 2
AT2G24360.1	45	108	1.32051	5.40471	6.49119e-08	1.93813e-06	1.93813e-06	TRUE	Protein kinase superfamily protein
AT4G21105.1	67	140	1.12067	5.40639	6.43068e-08	1.92267e-06	1.92267e-06	TRUE	cytochrome-c oxidases;electron carriers
AT5G26170.1	2	30	3.96436	5.40838	6.35985e-08	1.90407e-06	1.90407e-06	TRUE	WRKY DNA-binding protein 50
AT3G50970.1	104	38	-1.39504	-5.42203	5.89263e-08	1.76899e-06	1.76899e-06	TRUE	dehydrin family protein
AT4G26270.1	5	38	2.98347	5.4296	5.64809e-08	1.70021e-06	1.70021e-06	TRUE	phosphofructokinase 3
AT5G14030.2	66	139	1.13202	5.43092	5.60627e-08	1.68992e-06	1.68992e-06	TRUE	translocon-associated protein beta (TRAPB) family protein
AT2G46440.1	24	75	1.70133	5.43215	5.56792e-08	1.68066e-06	1.68066e-06	TRUE	cyclic nucleotide-gated channels
AT4G37520.1	3	33	3.5169	5.43783	5.39333e-08	1.63019e-06	1.63019e-06	TRUE	Peroxidase superfamily protein
AT1G13110.1	62	134	1.16937	5.47272	4.43178e-08	1.34508e-06	1.34508e-06	TRUE	cytochrome P450, family 71 subfamily B, polypeptide 7
AT5G56350.1	39	100	1.41593	5.48501	4.13435e-08	1.25653e-06	1.25653e-06	TRUE	Pyruvate kinase family protein
AT4G18250.1	1	28	4.86483	5.48545	4.12427e-08	1.2552e-06	1.2552e-06	TRUE	receptor serine/threonine kinase, putative
AT1G22400.1	6	41	2.83006	5.49399	3.92959e-08	1.20175e-06	1.20092e-06	TRUE	UDP-Glycosyltransferase superfamily protein
AT1G67920.1	6	41	2.83006	5.49399	3.92959e-08	1.20175e-06	1.20092e-06	TRUE	0
AT5G17380.1	24	76	1.72044	5.51138	3.56026e-08	1.09411e-06	1.09411e-06	TRUE	Thiamine pyrophosphate dependent pyruvate decarboxylase family protein
AT1G24140.1	2	31	4.01167	5.51796	3.42953e-08	1.05614e-06	1.05541e-06	TRUE	Matrixin family protein
AT5G22380.1	2	31	4.01167	5.51796	3.42953e-08	1.05614e-06	1.05541e-06	TRUE	NAC domain containing protein 90
AT3G61280.1	15	60	2.05747	5.52404	3.31298e-08	1.02239e-06	1.02239e-06	TRUE	Arabidopsis thaliana protein of unknown function (DUF821)
AT5G03290.1	64	138	1.166	5.54105	3.00667e-08	9.30465e-07	9.30465e-07	TRUE	isocitrate dehydrogenase V
AT2G41100.4	3	34	3.55997	5.54566	2.92851e-08	9.08826e-07	9.07549e-07	TRUE	Calcium-binding EF hand family protein
AT4G20110.1	3	34	3.55997	5.54566	2.92851e-08	9.08826e-07	9.07549e-07	TRUE	VACUOLAR SORTING RECEPTOR 7
AT5G52640.1	3	34	3.55997	5.54566	2.92851e-08	9.08826e-07	9.07549e-07	TRUE	heat shock protein 90.1
AT4G23170.1	18	66	1.93194	5.55983	2.70043e-08	8.4219e-07	8.41595e-07	TRUE	receptor-like protein kinase-related family protein
AT4G29900.1	18	66	1.93194	5.55983	2.70043e-08	8.4219e-07	8.41595e-07	TRUE	autoinhibited Ca(2+)-ATPase 10
AT2G30860.2	0	28	5.86483	5.56086	2.68451e-08	8.39005e-07	8.39005e-07	TRUE	glutathione S-transferase PHI 9
AT5G46230.1	4	37	3.26693	5.58549	2.33036e-08	7.30389e-07	7.30389e-07	TRUE	Protein of unknown function, DUF538
AT2G14720.1	20	70	1.86483	5.59158	2.25011e-08	7.07247e-07	7.07247e-07	TRUE	vacuolar sorting receptor 4
AT4G14220.1	12	55	2.25387	5.59984	2.14552e-08	6.75333e-07	6.75333e-07	TRUE	RING-H2 group F1A
AT1G63830.2	10	51	2.40797	5.60923	2.03226e-08	6.42434e-07	6.41515e-07	TRUE	PLAC8 family protein
AT3G26210.1	10	51	2.40797	5.60923	2.03226e-08	6.42434e-07	6.41515e-07	TRUE	cytochrome P450, family 71, subfamily B, polypeptide 23
AT5G60900.1	10	51	2.40797	5.60923	2.03226e-08	6.42434e-07	6.41515e-07	TRUE	receptor-like protein kinase 1
AT5G40780.1	21	72	1.83508	5.60928	2.03167e-08	6.44091e-07	6.41515e-07	TRUE	lysine histidine transporter 1
AT2G03510.1	25	79	1.7174	5.61214	1.99841e-08	6.34459e-07	6.34459e-07	TRUE	SPFH/Band 7/PHB domain-containing membrane-associated protein family
AT1G07000.1	9	49	2.50226	5.62084	1.90034e-08	6.04194e-07	6.04194e-07	TRUE	exocyst subunit exo70 family protein B2
AT1G28370.2	2	32	4.05747	5.62544	1.85038e-08	5.90435e-07	5.90008e-07	TRUE	ERF domain protein 11
AT4G03450.1	2	32	4.05747	5.62544	1.85038e-08	5.90435e-07	5.90008e-07	TRUE	Ankyrin repeat family protein
AT5G52540.1	22	74	1.80749	5.62802	1.82294e-08	5.82946e-07	5.82946e-07	TRUE	Protein of unknown function (DUF819)
AT3G22160.1	5	40	3.05747	5.63609	1.73959e-08	5.57099e-07	5.57099e-07	TRUE	VQ motif-containing protein
AT5G23411.1	30	0	-5.84942	-5.64274	1.67364e-08	5.36758e-07	5.36758e-07	TRUE	0
AT4G39980.1	69	147	1.14862	5.65067	1.59826e-08	5.13328e-07	5.13328e-07	TRUE	3-deoxy-D-arabino-heptulosonate 7-phosphate synthase 1
AT1G75170.2	3	35	3.60179	5.65161	1.58948e-08	5.11253e-07	5.11253e-07	TRUE	Sec14p-like phosphatidylinositol transfer family protein
AT3G13910.2	27	83	1.67762	5.65812	1.53043e-08	4.9442e-07	4.9442e-07	TRUE	Protein of unknown function (DUF3511)
AT1G19250.1	0	29	5.91545	5.65828	1.52895e-08	4.9503e-07	4.9442e-07	TRUE	flavin-dependent monooxygenase 1
AT2G13810.1	0	29	5.91545	5.65828	1.52895e-08	4.9503e-07	4.9442e-07	TRUE	AGD2-like defense response protein 1
AT2G20420.1	71	150	1.13654	5.65986	1.51493e-08	4.91573e-07	4.91573e-07	TRUE	ATP citrate lyase (ACL) family protein
AT1G62300.1	7	45	2.74197	5.66238	1.49289e-08	4.85133e-07	4.85133e-07	TRUE	WRKY family transcription factor
AT4G25080.2	123	47	-1.33045	-5.68689	1.29372e-08	4.21653e-07	4.21653e-07	TRUE	magnesium-protoporphyrin IX methyltransferase
AT1G21550.1	4	38	3.3054	5.68908	1.27727e-08	4.16908e-07	4.16908e-07	TRUE	Calcium-binding EF-hand family protein
AT2G38290.1	12	56	2.27986	5.69	1.2704e-08	4.1528e-07	4.1528e-07	TRUE	ammonium transporter 2
AT1G45474.1	147	62	-1.188	-5.69017	1.26914e-08	4.15485e-07	4.1528e-07	TRUE	photosystem I light harvesting complex gene 5
AT2G16900.2	11	54	2.35293	5.69398	1.24114e-08	4.07224e-07	4.06922e-07	TRUE	Arabidopsis phospholipase-like protein (PEARLI 4) family
AT4G31800.2	11	54	2.35293	5.69398	1.24114e-08	4.07224e-07	4.06922e-07	TRUE	WRKY DNA-binding protein 18
AT2G29990.1	6	43	2.89877	5.69479	1.23527e-08	4.06202e-07	4.06202e-07	TRUE	alternative NAD(P)H dehydrogenase 2
AT3G23600.1	53	125	1.29534	5.72869	1.0121e-08	3.33313e-07	3.33313e-07	TRUE	alpha/beta-Hydrolases superfamily protein
AT3G05880.1	100	33	-1.54199	-5.72901	1.0102e-08	3.33183e-07	3.33183e-07	TRUE	Low temperature and salt responsive protein family
AT1G09210.1	49	119	1.33758	5.72968	1.00619e-08	3.3236e-07	3.3236e-07	TRUE	calreticulin 1b
AT2G30750.1	2	33	4.10187	5.73091	9.98953e-09	3.30463e-07	3.30463e-07	TRUE	cytochrome P450, family 71, subfamily A, polypeptide 12
AT4G26970.1	59	134	1.24092	5.73602	9.69259e-09	3.21122e-07	3.21122e-07	TRUE	aconitase 2
AT5G25930.1	5	41	3.0931	5.73706	9.63337e-09	3.19639e-07	3.19639e-07	TRUE	Protein kinase family protein with leucine-rich repeat domain
AT3G04640.2	7	46	2.77368	5.75942	8.44032e-09	2.80687e-07	2.80475e-07	TRUE	glycine-rich protein
AT5G03610.1	7	46	2.77368	5.75942	8.44032e-09	2.80687e-07	2.80475e-07	TRUE	GDSL-like Lipase/Acylhydrolase superfamily protein
AT4G30270.1	58	133	1.25477	5.76452	8.18889e-09	2.72942e-07	2.72942e-07	TRUE	xyloglucan endotransglucosylase/hydrolase 24
AT1G69840.6	32	93	1.59663	5.78072	7.43835e-09	2.48866e-07	2.48404e-07	TRUE	SPFH/Band 7/PHB domain-containing membrane-associated protein family
AT1G70810.1	32	93	1.59663	5.78072	7.43835e-09	2.48866e-07	2.48404e-07	TRUE	Calcium-dependent lipid-binding (CaLB domain) family protein
AT3G57280.1	26	83	1.73207	5.78689	7.17009e-09	2.40438e-07	2.40438e-07	TRUE	Transmembrane proteins 14C
AT4G39830.1	1	31	5.01167	5.79666	6.76484e-09	2.2754e-07	2.2754e-07	TRUE	Cupredoxin superfamily protein
AT2G24200.2	77	161	1.1216	5.80167	6.56588e-09	2.21185e-07	2.21185e-07	TRUE	Cytosol aminopeptidase family protein
AT5G48540.1	27	85	1.71198	5.80845	6.3054e-09	2.12735e-07	2.12735e-07	TRUE	receptor-like protein kinase-related family protein
AT2G40270.2	20	73	1.92537	5.834	5.41144e-09	1.83134e-07	1.83134e-07	TRUE	Protein kinase family protein
AT3G11010.4	0	31	6.01167	5.84699	5.00537e-09	1.70044e-07	1.69913e-07	TRUE	receptor like protein 34
AT5G24200.1	0	31	6.01167	5.84699	5.00537e-09	1.70044e-07	1.69913e-07	TRUE	alpha/beta-Hydrolases superfamily protein
AT3G60450.1	12	58	2.33049	5.8676	4.42144e-09	1.5102e-07	1.5102e-07	TRUE	Phosphoglycerate mutase family protein
AT2G02390.1	16	66	2.10187	5.87332	4.27151e-09	1.46125e-07	1.46125e-07	TRUE	glutathione S-transferase zeta 1
AT3G45620.1	23	79	1.83769	5.88135	4.06944e-09	1.39429e-07	1.39429e-07	TRUE	Transducin/WD40 repeat-like superfamily protein
AT1G19960.1	54	129	1.31381	5.88377	4.01016e-09	1.37611e-07	1.37611e-07	TRUE	0
AT3G13790.1	10	54	2.49043	5.88482	3.98489e-09	1.36957e-07	1.36957e-07	TRUE	Glycosyl hydrolases family 32 protein
AT3G55970.1	1	32	5.05747	5.89625	3.71848e-09	1.28301e-07	1.282e-07	TRUE	jasmonate-regulated gene 21
AT5G22520.1	1	32	5.05747	5.89625	3.71848e-09	1.28301e-07	1.282e-07	TRUE	0
AT3G16770.1	120	43	-1.42315	-5.91272	3.36495e-09	1.16558e-07	1.16558e-07	TRUE	ethylene-responsive element binding protein
AT4G25080.4	101	32	-1.60074	-5.9164	3.29059e-09	1.14162e-07	1.14162e-07	TRUE	magnesium-protoporphyrin IX methyltransferase
AT3G15210.1	29	90	1.69134	5.92598	3.10445e-09	1.07873e-07	1.07873e-07	TRUE	ethylene responsive element binding factor 4
AT1G56340.2	26	85	1.76642	5.9369	2.90465e-09	1.0109e-07	1.0109e-07	TRUE	calreticulin 1a
AT1G27770.1	7	48	2.83508	5.94989	2.68326e-09	9.35325e-08	9.35325e-08	TRUE	autoinhibited Ca2+-ATPase 1
AT1G21270.1	27	87	1.74553	5.95682	2.57188e-09	8.97918e-08	8.97918e-08	TRUE	wall-associated kinase 2
AT1G14010.1	17	69	2.07853	5.96272	2.48066e-09	8.67446e-08	8.67446e-08	TRUE	emp24/gp25L/p24 family/GOLD family protein
AT5G60360.3	97	192	1.04252	5.97029	2.36839e-09	8.295e-08	8.295e-08	TRUE	aleurain-like protease
AT1G62510.1	43	4	-3.36879	-5.98017	2.22905e-09	7.81939e-08	7.81939e-08	TRUE	Bifunctional inhibitor/lipid-transfer protein/seed storage 2S albumin superfamily protein
AT5G16030.5	157	65	-1.21478	-5.98526	2.1605e-09	7.59101e-08	7.59101e-08	TRUE	0
AT4G21840.1	1	33	5.10187	5.99394	2.04811e-09	7.20759e-08	7.20759e-08	TRUE	methionine sulfoxide reductase B8
AT2G45070.1	45	117	1.43598	5.99616	2.02042e-09	7.12718e-08	7.12149e-08	TRUE	Preprotein translocase Sec, Sec61-beta subunit protein
AT5G44070.1	45	117	1.43598	5.99616	2.02042e-09	7.12718e-08	7.12149e-08	TRUE	phytochelatin synthase 1 (PCS1)
AT3G54400.1	63	12	-2.33484	-6.00136	1.95672e-09	6.93017e-08	6.93017e-08	TRUE	Eukaryotic aspartyl protease family protein
AT5G44020.1	159	66	-1.21102	-6.00852	1.87228e-09	6.64176e-08	6.64176e-08	TRUE	HAD superfamily, subfamily IIIB acid phosphatase
AT3G55470.1	8	51	2.7299	6.0141	1.80889e-09	6.44282e-08	6.43762e-08	TRUE	Calcium-dependent lipid-binding (CaLB domain) family protein
AT4G38540.1	8	51	2.7299	6.0141	1.80889e-09	6.44282e-08	6.43762e-08	TRUE	FAD/NAD(P)-binding oxidoreductase family protein
AT1G66240.1	87	179	1.09834	6.01478	1.80126e-09	6.4312e-08	6.4312e-08	TRUE	homolog of anti-oxidant 1
AT1G66880.3	30	93	1.68974	6.0199	1.74523e-09	6.24126e-08	6.24126e-08	TRUE	Protein kinase superfamily protein
AT4G12720.1	15	66	2.19498	6.03533	1.5864e-09	5.68245e-08	5.68245e-08	TRUE	MutT/nudix family protein
AT2G45960.3	137	52	-1.34012	-6.03534	1.5863e-09	5.69132e-08	5.68245e-08	TRUE	plasma membrane intrinsic protein 1B
AT4G20260.1	155	63	-1.24137	-6.04924	1.45528e-09	5.23829e-08	5.23829e-08	TRUE	plasma-membrane associated cation-binding protein 1
AT4G34180.1	35	102	1.60061	6.06491	1.32031e-09	4.76802e-08	4.76802e-08	TRUE	Cyclase family protein
AT3G57090.1	43	115	1.4767	6.07025	1.27714e-09	4.61969e-08	4.61969e-08	TRUE	Tetratricopeptide repeat (TPR)-like superfamily protein
AT1G28190.1	6	47	3.0271	6.08061	1.19727e-09	4.35217e-08	4.34502e-08	TRUE	0
AT1G76970.7	6	47	3.0271	6.08061	1.19727e-09	4.35217e-08	4.34502e-08	TRUE	Target of Myb protein 1
AT5G48657.2	6	47	3.0271	6.08061	1.19727e-09	4.35217e-08	4.34502e-08	TRUE	defense protein-related
AT2G24180.1	21	78	1.95056	6.08278	1.18117e-09	4.31143e-08	4.30787e-08	TRUE	cytochrome p450 71b6
AT2G26190.3	21	78	1.95056	6.08278	1.18117e-09	4.31143e-08	4.30787e-08	TRUE	calmodulin-binding family protein
AT1G18570.1	4	42	3.44979	6.08803	1.14305e-09	4.18613e-08	4.18266e-08	TRUE	myb domain protein 51
AT1G30900.1	4	42	3.44979	6.08803	1.14305e-09	4.18613e-08	4.18266e-08	TRUE	VACUOLAR SORTING RECEPTOR 6
AT5G64120.1	34	101	1.62822	6.10989	9.97004e-10	3.66648e-08	3.66648e-08	TRUE	Peroxidase superfamily protein
AT2G38240.1	0	34	6.14494	6.11624	9.58114e-10	3.52935e-08	3.52935e-08	TRUE	2-oxoglutarate (2OG) and Fe(II)-dependent oxygenase superfamily protein
AT1G50740.1	15	67	2.21667	6.11794	9.47933e-10	3.49768e-08	3.49768e-08	TRUE	Transmembrane proteins 14C
AT4G23015.1	16	69	2.166	6.12016	9.34803e-10	3.45501e-08	3.45501e-08	TRUE	#N/A
AT5G63030.1	28	91	1.75791	6.1223	9.22338e-10	3.41466e-08	3.41466e-08	TRUE	Thioredoxin superfamily protein
AT1G66090.1	2	37	4.26693	6.1345	8.5429e-10	3.16805e-08	3.16805e-08	TRUE	Disease resistance protein (TIR-NBS class)
AT1G07135.1	7	50	2.89397	6.13579	8.4738e-10	3.14772e-08	3.14772e-08	TRUE	glycine-rich protein
AT2G15390.1	3	40	3.79444	6.15601	7.46001e-10	2.7758e-08	2.7758e-08	TRUE	fucosyltransferase 4
AT4G33920.1	22	81	1.93789	6.17194	6.7458e-10	2.51429e-08	2.51429e-08	TRUE	Protein phosphatase 2C family protein
AT3G02520.1	47	123	1.4454	6.17821	6.48307e-10	2.42456e-08	2.42456e-08	TRUE	general regulatory factor 7
AT3G09270.1	1	35	5.18676	6.18398	6.25059e-10	2.34158e-08	2.34158e-08	TRUE	glutathione S-transferase TAU 8
AT4G23610.1	4	43	3.48374	6.18422	6.24116e-10	2.34203e-08	2.34158e-08	TRUE	Late embryogenesis abundant (LEA) hydroxyproline-rich glycoprotein family
AT3G11820.1	23	83	1.90895	6.18531	6.1979e-10	2.32976e-08	2.32976e-08	TRUE	syntaxin of plants 121
AT2G32690.2	92	25	-1.82223	-6.1859	6.17496e-10	2.32509e-08	2.32509e-08	TRUE	glycine-rich protein 23
AT3G52430.1	15	68	2.23804	6.19985	5.65167e-10	2.13534e-08	2.13534e-08	TRUE	alpha/beta-Hydrolases superfamily protein
AT1G70160.1	38	109	1.57773	6.2045	5.48726e-10	2.07678e-08	2.07678e-08	TRUE	0
AT2G30140.1	13	64	2.35703	6.20523	5.46162e-10	2.07063e-08	2.07063e-08	TRUE	UDP-Glycosyltransferase superfamily protein
AT2G29720.1	20	78	2.02095	6.22588	4.7887e-10	1.82491e-08	1.82491e-08	TRUE	FAD/NAD(P)-binding oxidoreductase family protein
AT1G05340.1	2	38	4.3054	6.23122	4.62826e-10	1.76682e-08	1.76682e-08	TRUE	0
AT5G17760.1	6	49	3.08722	6.26632	3.69676e-10	1.41859e-08	1.41859e-08	TRUE	P-loop containing nucleoside triphosphate hydrolases superfamily protein
AT3G14990.1	32	100	1.70133	6.27256	3.55153e-10	1.36524e-08	1.36524e-08	TRUE	Class I glutamine amidotransferase-like superfamily protein
AT3G16670.1	131	46	-1.45239	-6.27285	3.54487e-10	1.36505e-08	1.36505e-08	TRUE	Pollen Ole e 1 allergen and extensin family protein
AT2G22470.1	4	44	3.5169	6.27908	3.40585e-10	1.31381e-08	1.31381e-08	TRUE	arabinogalactan protein 2
AT5G13080.1	0	36	6.2274	6.28752	3.22576e-10	1.24652e-08	1.24652e-08	TRUE	WRKY DNA-binding protein 75
AT2G45470.1	123	41	-1.52749	-6.30992	2.79178e-10	1.08261e-08	1.08261e-08	TRUE	FASCICLIN-like arabinogalactan protein 8
AT3G25610.1	5	47	3.29013	6.31449	2.71054e-10	1.05296e-08	1.05296e-08	TRUE	ATPase E1-E2 type family protein / haloacid dehalogenase-like hydrolase family protein
AT3G60190.1	27	92	1.82615	6.31962	2.62205e-10	1.02038e-08	1.02038e-08	TRUE	DYNAMIN-like 1E
AT4G04490.1	2	39	4.34287	6.3264	2.5094e-10	9.78265e-09	9.78265e-09	TRUE	cysteine-rich RLK (RECEPTOR-like protein kinase) 36
AT5G63790.1	48	127	1.46119	6.32914	2.46533e-10	9.62789e-09	9.62789e-09	TRUE	NAC domain containing protein 102
AT1G20030.1	50	5	-3.26446	-6.36288	1.98006e-10	7.76022e-09	7.76022e-09	TRUE	Pathogenesis-related thaumatin superfamily protein
AT4G23400.1	136	48	-1.44503	-6.36718	1.92532e-10	7.55913e-09	7.55913e-09	TRUE	plasma membrane intrinsic protein 1;5
AT4G14400.1	30	98	1.76529	6.37194	1.86647e-10	7.36737e-09	7.36737e-09	TRUE	ankyrin repeat family protein
AT2G27310.1	5	48	3.32051	6.40641	1.48981e-10	5.89645e-09	5.89117e-09	TRUE	F-box family protein
AT3G04640.1	5	48	3.32051	6.40641	1.48981e-10	5.89645e-09	5.89117e-09	TRUE	glycine-rich protein
AT5G39950.1	54	138	1.41111	6.42697	1.3017e-10	5.18446e-09	5.18446e-09	TRUE	thioredoxin 2
AT2G30766.2	17	75	2.19883	6.44069	1.18932e-10	4.74545e-09	4.74545e-09	TRUE	0
AT2G19190.1	15	71	2.30033	6.44154	1.18264e-10	4.72734e-09	4.72734e-09	TRUE	FLG22-induced receptor-like kinase 1
AT5G63680.1	14	69	2.35864	6.44568	1.15086e-10	4.61703e-09	4.61703e-09	TRUE	Pyruvate kinase family protein
AT1G11310.3	26	92	1.88059	6.44693	1.14142e-10	4.58749e-09	4.58749e-09	TRUE	Seven transmembrane MLO family protein
AT4G14630.1	0	38	6.3054	6.45291	1.0972e-10	4.41785e-09	4.41785e-09	TRUE	germin-like protein 9
AT1G02500.2	116	228	1.03238	6.45412	1.08847e-10	4.39069e-09	4.39069e-09	TRUE	S-adenosylmethionine synthetase 1
AT3G62400.1	1	38	5.3054	6.45683	1.0692e-10	4.3248e-09	4.32084e-09	TRUE	0
AT5G25260.1	1	38	5.3054	6.45683	1.0692e-10	4.3248e-09	4.32084e-09	TRUE	SPFH/Band 7/PHB domain-containing membrane-associated protein family
AT1G10760.3	199	86	-1.15289	-6.4642	1.01837e-10	4.13057e-09	4.13057e-09	TRUE	Pyruvate phosphate dikinase, PEP/pyruvate binding domain
AT5G08300.1	37	112	1.65537	6.51062	7.48397e-11	3.05238e-09	3.05238e-09	TRUE	Succinyl-CoA ligase, alpha subunit
AT2G46330.1	56	143	1.40999	6.53846	6.21573e-11	2.54926e-09	2.54926e-09	TRUE	arabinogalactan protein 16
AT3G52800.1	32	104	1.75791	6.54504	5.94775e-11	2.44389e-09	2.44389e-09	TRUE	A20/AN1-like zinc finger family protein
AT4G38550.4	52	137	1.45506	6.553	5.63913e-11	2.32574e-09	2.32574e-09	TRUE	Arabidopsis phospholipase-like protein (PEARLI 4) family
AT5G50460.1	24	90	1.96436	6.5645	5.22075e-11	2.15723e-09	2.15723e-09	TRUE	secE/sec61-gamma protein transport protein
AT1G55490.1	41	0	-6.30008	-6.57112	4.99387e-11	2.06735e-09	2.06735e-09	TRUE	chaperonin 60 beta
AT5G67030.2	63	9	-2.74988	-6.57764	4.77976e-11	1.98243e-09	1.98243e-09	TRUE	zeaxanthin epoxidase (ZEP) (ABA1)
AT1G20010.1	124	39	-1.61132	-6.58683	4.49305e-11	1.87409e-09	1.87409e-09	TRUE	tubulin beta-5 chain
AT3G51330.1	2	42	4.44979	6.60337	4.01923e-11	1.67963e-09	1.67963e-09	TRUE	Eukaryotic aspartyl protease family protein
AT4G24570.1	20	83	2.11058	6.60381	4.00725e-11	1.6778e-09	1.6778e-09	TRUE	dicarboxylate carrier 2
AT4G37640.1	21	85	2.07455	6.60995	3.84459e-11	1.61275e-09	1.61275e-09	TRUE	calcium ATPase 2
AT1G73805.1	3	45	3.96436	6.6239	3.49848e-11	1.47317e-09	1.47317e-09	TRUE	Calmodulin binding protein-like
AT1G24145.1	6	53	3.20043	6.62481	3.47686e-11	1.46686e-09	1.46686e-09	TRUE	0
AT2G17720.1	12	67	2.5386	6.62628	3.44259e-11	1.45519e-09	1.45519e-09	TRUE	2-oxoglutarate (2OG) and Fe(II)-dependent oxygenase superfamily protein
AT5G42380.1	1	40	5.3794	6.63138	3.32554e-11	1.40841e-09	1.40841e-09	TRUE	calmodulin like 37
AT4G36500.1	48	132	1.5169	6.63419	3.26298e-11	1.38457e-09	1.38457e-09	TRUE	0
AT1G22840.1	116	232	1.05747	6.6398	3.14115e-11	1.33544e-09	1.33544e-09	TRUE	CYTOCHROME C-1
AT2G20142.1	4	48	3.64244	6.64622	3.00722e-11	1.28097e-09	1.28097e-09	TRUE	Toll-Interleukin-Resistance (TIR) domain family protein
AT4G16660.1	26	95	1.92689	6.65883	2.76009e-11	1.17797e-09	1.17797e-09	TRUE	heat shock protein 70 (Hsp 70) family protein
AT5G05600.1	18	80	2.20948	6.67181	2.5266e-11	1.08251e-09	1.08251e-09	TRUE	2-oxoglutarate (2OG) and Fe(II)-dependent oxygenase superfamily protein
AT4G25900.1	21	86	2.09142	6.68322	2.33741e-11	1.00341e-09	1.00341e-09	TRUE	Galactose mutarotase-like superfamily protein
AT3G28510.1	0	41	6.41502	6.69101	2.21638e-11	9.54231e-10	9.53301e-10	TRUE	P-loop containing nucleoside triphosphate hydrolases superfamily protein
ATCG00550.1	0	41	6.41502	6.69101	2.21638e-11	9.54231e-10	9.53301e-10	TRUE	photosystem II reaction center protein J
AT4G11850.1	12	68	2.55997	6.70686	1.98854e-11	8.59492e-10	8.58651e-10	TRUE	phospholipase D gamma 1
AT5G51830.2	12	68	2.55997	6.70686	1.98854e-11	8.59492e-10	8.58651e-10	TRUE	pfkB-like carbohydrate kinase family protein
AT4G37370.1	6	54	3.2274	6.71193	1.9207e-11	8.32617e-10	8.32617e-10	TRUE	cytochrome P450, family 81, subfamily D, polypeptide 8
AT4G17720.1	31	105	1.81752	6.72956	1.70175e-11	7.40612e-10	7.40297e-10	TRUE	RNA-binding (RRM/RBD/RNP motifs) family protein
AT5G13490.1	5	52	3.43598	6.7632	1.34973e-11	5.88571e-10	5.88571e-10	TRUE	ADP/ATP carrier 2
AT3G29240.1	114	232	1.08256	6.76785	1.30714e-11	5.71131e-10	5.71131e-10	TRUE	Protein of unknown function (DUF179)
AT4G24350.1	41	123	1.64244	6.78475	1.16289e-11	5.0911e-10	5.0911e-10	TRUE	Phosphorylase superfamily protein
AT3G18830.1	44	128	1.59804	6.78622	1.15109e-11	5.04945e-10	5.04945e-10	TRUE	polyol/monosaccharide transporter 5
AT1G52400.1	25	95	1.98347	6.78749	1.14103e-11	5.01529e-10	5.01529e-10	TRUE	beta glucosidase 18
AT1G77370.1	31	106	1.8312	6.79628	1.07354e-11	4.73751e-10	4.73751e-10	TRUE	Glutaredoxin family protein
AT3G60540.1	6	55	3.25387	6.7981	1.06011e-11	4.68766e-10	4.68766e-10	TRUE	Preprotein translocase Sec, Sec61-beta subunit protein
AT1G65970.1	1	42	5.44979	6.8006	1.04182e-11	4.62066e-10	4.61602e-10	TRUE	thioredoxin-dependent peroxidase 2
AT3G46080.1	1	42	5.44979	6.8006	1.04182e-11	4.62066e-10	4.61602e-10	TRUE	C2H2-type zinc finger family protein
AT1G53625.1	3	47	4.0271	6.80227	1.02983e-11	4.58128e-10	4.58128e-10	TRUE	0
AT1G21130.2	27	99	1.93194	6.80944	9.79763e-12	4.36737e-10	4.36737e-10	TRUE	O-methyltransferase family protein
AT2G25110.1	19	84	2.20186	6.82202	8.97684e-12	4.01773e-10	4.01773e-10	TRUE	stromal cell-derived factor 2-like protein precursor
AT1G65980.1	89	198	1.2111	6.84042	7.89612e-12	3.54122e-10	3.54122e-10	TRUE	thioredoxin-dependent peroxidase 1
AT2G23320.1	12	70	2.60179	6.86601	6.60243e-12	2.97311e-10	2.97311e-10	TRUE	WRKY DNA-binding protein 15
AT5G13320.1	2	45	4.54933	6.86853	6.48666e-12	2.92696e-10	2.92696e-10	TRUE	Auxin-responsive GH3 family protein
AT1G09750.1	108	28	-1.89006	-6.87052	6.39662e-12	2.89224e-10	2.89224e-10	TRUE	Eukaryotic aspartyl protease family protein
AT4G29905.1	177	67	-1.34404	-6.87558	6.17384e-12	2.803e-10	2.803e-10	TRUE	0
AT4G24920.1	27	100	1.94644	6.87781	6.07792e-12	2.76514e-10	2.76514e-10	TRUE	secE/sec61-gamma protein transport protein
AT1G60730.1	6	56	3.27986	6.88334	5.84639e-12	2.6653e-10	2.6653e-10	TRUE	NAD(P)-linked oxidoreductase superfamily protein
AT4G29810.1	33	111	1.80749	6.89297	5.46384e-12	2.50124e-10	2.50124e-10	TRUE	MAP kinase kinase 2
AT2G40140.2	19	85	2.21894	6.89529	5.37545e-12	2.46589e-10	2.46589e-10	TRUE	zinc finger (CCCH-type) family protein
AT4G00360.1	272	128	-1.02999	-6.89737	5.29751e-12	2.4352e-10	2.4352e-10	TRUE	cytochrome P450, family 86, subfamily A, polypeptide 2
AT2G31865.1	4	51	3.7299	6.90974	4.85527e-12	2.2389e-10	2.23657e-10	TRUE	poly(ADP-ribose) glycohydrolase 2
AT4G39030.1	4	51	3.7299	6.90974	4.85527e-12	2.2389e-10	2.23657e-10	TRUE	MATE efflux family protein
AT4G27280.1	7	59	3.13276	6.92267	4.43195e-12	2.05012e-10	2.05012e-10	TRUE	Calcium-binding EF-hand family protein
AT3G14050.1	13	73	2.54686	6.9292	4.23218e-12	1.96183e-10	1.96183e-10	TRUE	RELA/SPOT homolog 2
AT3G25010.1	1	44	5.5169	6.96489	3.28671e-12	1.52998e-10	1.52998e-10	TRUE	receptor like protein 41
AT1G55450.1	62	160	1.4252	6.97246	3.11436e-12	1.45282e-10	1.45282e-10	TRUE	S-adenosyl-L-methionine-dependent methyltransferases superfamily protein
AT5G47910.1	16	80	2.3794	6.97644	3.02764e-12	1.41536e-10	1.41536e-10	TRUE	respiratory burst oxidase homologue D
AT1G72450.1	38	121	1.72841	6.97688	3.01816e-12	1.41392e-10	1.41392e-10	TRUE	jasmonate-zim-domain protein 6
AT1G09932.1	4	52	3.75791	6.99552	2.64276e-12	1.24334e-10	1.24334e-10	TRUE	Phosphoglycerate mutase family protein
AT4G14400.2	32	111	1.85189	7.00815	2.41495e-12	1.14348e-10	1.14348e-10	TRUE	ankyrin repeat family protein
AT2G17120.1	49	140	1.57205	7.01331	2.32751e-12	1.10444e-10	1.10444e-10	TRUE	lysm domain GPI-anchored protein 2 precursor
AT3G03640.1	12	72	2.64244	7.02254	2.17864e-12	1.03603e-10	1.03603e-10	TRUE	beta glucosidase 25
AT4G23850.1	106	227	1.1561	7.05871	1.68056e-12	8.00899e-11	8.00899e-11	TRUE	AMP-dependent synthetase and ligase family protein
AT3G50770.1	0	46	6.58103	7.06449	1.61203e-12	7.71574e-11	7.71574e-11	TRUE	calmodulin-like 41
AT3G04210.1	26	101	2.01524	7.07162	1.5313e-12	7.34526e-11	7.34526e-11	TRUE	Disease resistance protein (TIR-NBS class)
AT2G24200.1	37	121	1.76688	7.08478	1.39262e-12	6.69457e-11	6.69457e-11	TRUE	Cytosol aminopeptidase family protein
AT1G74100.1	47	138	1.61141	7.08885	1.35231e-12	6.51503e-11	6.51503e-11	TRUE	sulfotransferase 16
AT2G43150.1	6	59	3.35515	7.13382	9.76235e-13	4.7342e-11	4.7342e-11	TRUE	Proline-rich extensin-like family protein
AT2G17040.1	13	76	2.60496	7.159	8.12649e-13	3.94958e-11	3.94958e-11	TRUE	NAC domain containing protein 36
AT2G37110.1	45	136	1.65308	7.16733	7.64722e-13	3.72486e-11	3.72486e-11	TRUE	PLAC8 family protein
AT1G78850.1	94	212	1.2308	7.16882	7.56464e-13	3.69278e-11	3.69278e-11	TRUE	D-mannose binding lectin protein with Apple-like carbohydrate-binding domain
AT1G56340.1	49	143	1.60263	7.18777	6.58575e-13	3.22205e-11	3.22205e-11	TRUE	calreticulin 1a
AT1G20070.1	125	34	-1.82085	-7.20681	5.72795e-13	2.80861e-11	2.80861e-11	TRUE	0
AT2G13790.1	37	123	1.79053	7.20911	5.63196e-13	2.76769e-11	2.76769e-11	TRUE	somatic embryogenesis receptor-like kinase 4
AT1G72520.1	8	65	3.07984	7.20923	5.62688e-13	2.77137e-11	2.76769e-11	TRUE	PLAT/LH2 domain-containing lipoxygenase family protein
AT3G09840.1	130	265	1.08495	7.24625	4.28455e-13	2.12446e-11	2.12446e-11	TRUE	cell division cycle 48
AT3G14620.1	9	68	2.97501	7.25332	4.06681e-13	2.02104e-11	2.02104e-11	TRUE	cytochrome P450, family 72, subfamily A, polypeptide 8
AT1G31130.1	18	88	2.34698	7.25793	3.93065e-13	1.95778e-11	1.95778e-11	TRUE	0
AT1G13210.1	16	84	2.44979	7.27097	3.56912e-13	1.78174e-11	1.78174e-11	TRUE	autoinhibited Ca2+/ATPase II
AT1G74590.1	1	48	5.64244	7.28002	3.3378e-13	1.6834e-11	1.68147e-11	TRUE	glutathione S-transferase TAU 10
AT3G13950.1	1	48	5.64244	7.28002	3.3378e-13	1.6834e-11	1.68147e-11	TRUE	0
AT5G22060.1	38	126	1.78682	7.28607	3.19127e-13	1.61503e-11	1.61503e-11	TRUE	DNAJ homologue 2
AT2G12461.1	51	0	-6.61495	-7.28646	3.18199e-13	1.61404e-11	1.61404e-11	TRUE	0
AT5G55460.1	14	80	2.57205	7.29367	3.01626e-13	1.5335e-11	1.5335e-11	TRUE	Bifunctional inhibitor/lipid-transfer protein/seed storage 2S albumin superfamily protein
AT1G03850.2	3	53	4.20043	7.31139	2.64387e-13	1.35196e-11	1.35039e-11	TRUE	Glutaredoxin family protein
AT2G43510.1	3	53	4.20043	7.31139	2.64387e-13	1.35196e-11	1.35039e-11	TRUE	trypsin inhibitor protein 1
AT2G02010.1	4	56	3.86483	7.32909	2.31728e-13	1.18909e-11	1.18909e-11	TRUE	glutamate decarboxylase 4
AT3G61260.1	186	67	-1.4156	-7.33198	2.26778e-13	1.1664e-11	1.1664e-11	TRUE	Remorin family protein
AT1G33590.3	79	193	1.34615	7.33292	2.25187e-13	1.16092e-11	1.16092e-11	TRUE	Leucine-rich repeat (LRR) family protein
AT4G01700.1	26	105	2.07128	7.33917	2.14915e-13	1.11056e-11	1.11056e-11	TRUE	Chitinase family protein
AT3G45860.1	16	85	2.46686	7.34334	2.08328e-13	1.07905e-11	1.07905e-11	TRUE	cysteine-rich RLK (RECEPTOR-like protein kinase) 4
AT1G62480.1	224	90	-1.25803	-7.34863	2.00247e-13	1.03963e-11	1.03963e-11	TRUE	Vacuolar calcium-binding protein-related
AT1G27330.1	15	83	2.52562	7.35401	1.92354e-13	1.00101e-11	1.00101e-11	TRUE	Ribosome associated membrane protein RAMP4
AT5G26690.1	1	49	5.67218	7.35622	1.89191e-13	9.86882e-12	9.86882e-12	TRUE	Heavy metal transport/detoxification superfamily protein
AT1G78410.1	2	51	4.7299	7.36814	1.73019e-13	9.04658e-12	9.04658e-12	TRUE	VQ motif-containing protein
AT4G11280.1	10	72	2.90547	7.37752	1.61264e-13	8.452e-12	8.452e-12	TRUE	1-aminocyclopropane-1-carboxylic acid (acc) synthase 6	ACS6
AT5G48380.1	31	115	1.94877	7.3815	1.56512e-13	8.22249e-12	8.22249e-12	TRUE	BAK1-interacting receptor-like kinase 1
AT3G47800.1	26	106	2.08495	7.40516	1.30995e-13	6.89835e-12	6.89835e-12	TRUE	Galactose mutarotase-like superfamily protein
AT1G01560.2	4	57	3.89036	7.41023	1.26083e-13	6.66353e-12	6.65556e-12	TRUE	MAP kinase 11
AT1G76930.2	4	57	3.89036	7.41023	1.26083e-13	6.66353e-12	6.65556e-12	TRUE	extensin 4
AT4G25030.1	39	130	1.79444	7.42256	1.14876e-13	6.09312e-12	6.09312e-12	TRUE	0
AT2G43000.1	2	52	4.75791	7.44785	9.48709e-14	5.06859e-12	5.06859e-12	TRUE	NAC domain containing protein 42
AT3G05500.1	29	113	2.01967	7.49064	6.85369e-14	3.67055e-12	3.67055e-12	TRUE	Rubber elongation factor protein (REF)
AT3G09940.1	1	51	5.7299	7.50576	6.1071e-14	3.27866e-12	3.27866e-12	TRUE	monodehydroascorbate reductase
AT5G03210.1	13	81	2.69688	7.53064	5.04932e-14	2.71739e-12	2.71739e-12	TRUE	0
AT3G16370.1	220	85	-1.3145	-7.53549	4.86513e-14	2.62467e-12	2.62467e-12	TRUE	GDSL-like Lipase/Acylhydrolase superfamily protein
AT4G38550.1	27	110	2.08394	7.54126	4.65445e-14	2.51717e-12	2.51717e-12	TRUE	Arabidopsis phospholipase-like protein (PEARLI 4) family
AT2G37970.1	71	185	1.43911	7.55242	4.2725e-14	2.32772e-12	2.32772e-12	TRUE	SOUL heme-binding family protein
AT2G26400.1	1	52	5.75791	7.57917	3.47783e-14	1.90891e-12	1.90891e-12	TRUE	acireductone dioxygenase 3
AT1G17290.1	79	198	1.38305	7.58226	3.3958e-14	1.86854e-12	1.86854e-12	TRUE	alanine aminotransferas
AT5G27760.1	26	109	2.12522	7.60102	2.93815e-14	1.62076e-12	1.62076e-12	TRUE	Hypoxia-responsive family protein
AT5G58710.1	38	132	1.85394	7.64818	2.03843e-14	1.12727e-12	1.12727e-12	TRUE	rotamase CYP 7
AT2G47730.1	82	204	1.37235	7.65093	1.99533e-14	1.10621e-12	1.10621e-12	TRUE	glutathione S-transferase phi 8
AT4G25810.1	1	53	5.78539	7.65169	1.98354e-14	1.10244e-12	1.10244e-12	TRUE	xyloglucan endotransglycosylase 6
AT5G54610.1	27	112	2.10994	7.66981	1.72256e-14	9.59807e-13	9.59807e-13	TRUE	ankyrin
AT3G28540.1	13	83	2.73207	7.67556	1.64694e-14	9.19993e-13	9.19993e-13	TRUE	P-loop containing nucleoside triphosphate hydrolases superfamily protein
AT2G22500.1	17	92	2.49357	7.6868	1.5086e-14	8.4593e-13	8.44857e-13	TRUE	uncoupling protein 5
AT2G40750.1	17	92	2.49357	7.6868	1.5086e-14	8.4593e-13	8.44857e-13	TRUE	WRKY DNA-binding protein 54
AT1G20510.1	31	120	2.01017	7.69553	1.40912e-14	7.95199e-13	7.95199e-13	TRUE	OPC-8:0 CoA ligase1
AT1G08930.2	69	185	1.48033	7.71345	1.22462e-14	6.92854e-13	6.92854e-13	TRUE	Major facilitator superfamily protein
AT2G18660.1	1	54	5.81236	7.72336	1.13299e-14	6.44313e-13	6.44313e-13	TRUE	plant natriuretic peptide A
AT2G06050.3	57	166	1.59962	7.73381	1.04371e-14	5.95079e-13	5.95079e-13	TRUE	oxophytodienoate-reductase 3
AT3G26060.3	58	0	-6.80051	-7.73563	1.02889e-14	5.88146e-13	5.88146e-13	TRUE	Thioredoxin superfamily protein
AT1G02820.1	157	46	-1.71359	-7.74368	9.65779e-15	5.53504e-13	5.53504e-13	TRUE	Late embryogenesis abundant 3 (LEA3) family protein
AT1G21130.1	177	342	1.00772	7.74928	9.24121e-15	5.31009e-13	5.31009e-13	TRUE	O-methyltransferase family protein
AT3G11010.1	8	72	3.2274	7.7503	9.16784e-15	5.28168e-13	5.28168e-13	TRUE	receptor like protein 34
AT5G04930.1	15	89	2.62632	7.78182	7.14913e-15	4.1403e-13	4.1403e-13	TRUE	aminophospholipid ATPase 1
AT1G75750.1	176	56	-1.5946	-7.7886	6.77572e-15	3.93437e-13	3.93437e-13	TRUE	GAST1 protein homolog 1
AT4G23150.1	1	55	5.83883	7.79421	6.48111e-15	3.77324e-13	3.77324e-13	TRUE	cysteine-rich RLK (RECEPTOR-like protein kinase) 7
AT1G28480.1	5	65	3.75791	7.82125	5.23024e-15	3.05305e-13	3.05305e-13	TRUE	Thioredoxin superfamily protein
AT5G51070.1	51	158	1.68883	7.8437	4.37475e-15	2.56726e-13	2.56726e-13	TRUE	Clp ATPase
AT3G28540.2	15	90	2.64244	7.85148	4.11156e-15	2.41924e-13	2.41924e-13	TRUE	P-loop containing nucleoside triphosphate hydrolases superfamily protein
AT2G06050.1	23	107	2.27538	7.85595	3.96752e-15	2.34073e-13	2.34073e-13	TRUE	oxophytodienoate-reductase 3
AT3G62600.1	26	113	2.17721	7.85746	3.91997e-15	2.31888e-13	2.31888e-13	TRUE	DNAJ heat shock family protein
AT4G39670.1	1	56	5.86483	7.86426	3.71285e-15	2.20226e-13	2.20226e-13	TRUE	Glycolipid transfer protein (GLTP) family protein
AT2G02100.1	249	98	-1.28782	-7.89057	3.00808e-15	1.78904e-13	1.78904e-13	TRUE	low-molecular-weight cysteine-rich 69
AT3G55980.1	17	95	2.53987	7.89257	2.96022e-15	1.76533e-13	1.76533e-13	TRUE	salt-inducible zinc finger 1
AT1G72900.1	10	79	3.03933	7.89851	2.82252e-15	1.68777e-13	1.68777e-13	TRUE	Toll-Interleukin-Resistance (TIR) domain-containing protein
AT5G10380.1	21	104	2.36559	7.9272	2.24134e-15	1.34389e-13	1.34389e-13	TRUE	RING/U-box superfamily protein
AT4G21850.1	1	57	5.89036	7.93353	2.13006e-15	1.28065e-13	1.28065e-13	TRUE	methionine sulfoxide reductase B9
AT4G12720.3	3	61	4.40325	7.93859	2.04499e-15	1.23286e-13	1.23286e-13	TRUE	MutT/nudix family protein
AT5G13190.1	19	100	2.4534	7.94004	2.02117e-15	1.22184e-13	1.22184e-13	TRUE	0
AT2G34250.1	93	227	1.34486	7.94692	1.91201e-15	1.15903e-13	1.15903e-13	TRUE	SecY protein transport family protein
AT4G35100.2	202	69	-1.49221	-7.94818	1.89269e-15	1.15047e-13	1.15047e-13	TRUE	plasma membrane intrinsic protein 3
AT1G55330.1	142	36	-1.92235	-7.96808	1.61162e-15	9.82334e-14	9.82334e-14	TRUE	arabinogalactan protein 21
AT3G47480.1	2	59	4.94012	7.98113	1.45004e-15	8.86293e-14	8.86293e-14	TRUE	Calcium-binding EF-hand family protein
AT3G51450.1	25	113	2.2338	7.983	1.42815e-15	8.75335e-14	8.75335e-14	TRUE	Calcium-dependent phosphotriesterase superfamily protein
AT4G12495.1	0	60	6.96436	7.98945	1.35544e-15	8.33086e-14	8.33086e-14	TRUE	#N/A
AT1G66700.1	1	58	5.91545	8.00204	1.22375e-15	7.54246e-14	7.54246e-14	TRUE	S-adenosyl-L-methionine-dependent methyltransferases superfamily protein
AT3G44720.1	14	90	2.74197	8.0079	1.1668e-15	7.21159e-14	7.21159e-14	TRUE	arogenate dehydratase 4
AT4G36990.1	3	62	4.42671	8.01339	1.11589e-15	6.91632e-14	6.91632e-14	TRUE	heat shock factor 4
AT5G44190.1	211	73	-1.4738	-8.04875	8.36419e-16	5.19876e-14	5.19876e-14	TRUE	GOLDEN2-like 2
AT3G50930.1	3	63	4.44979	8.08746	6.09201e-16	3.79718e-14	3.79718e-14	TRUE	cytochrome BC1 synthesis
AT3G21520.1	0	62	7.01167	8.10993	5.06505e-16	3.16601e-14	3.16601e-14	TRUE	DUF679 domain membrane protein 1
AT4G23140.1	8	77	3.32426	8.11803	4.73823e-16	2.97015e-14	2.97015e-14	TRUE	cysteine-rich RLK (RECEPTOR-like protein kinase) 6
AT1G33960.1	2	61	4.98821	8.12627	4.427e-16	2.7909e-14	2.78295e-14	TRUE	P-loop containing nucleoside triphosphate hydrolases superfamily protein
AT1G68620.1	2	61	4.98821	8.12627	4.427e-16	2.7909e-14	2.78295e-14	TRUE	alpha/beta-Hydrolases superfamily protein
AT3G49110.1	2	61	4.98821	8.12627	4.427e-16	2.7909e-14	2.78295e-14	TRUE	peroxidase CA
AT1G22410.1	77	206	1.47719	8.12669	4.41189e-16	2.79737e-14	2.78295e-14	TRUE	Class-II DAHP synthetase family protein
AT2G15970.2	155	41	-1.8611	-8.14562	3.77334e-16	2.39939e-14	2.39939e-14	TRUE	cold regulated 413 plasma membrane 1
AT4G05020.1	13	90	2.84889	8.16741	3.15069e-16	2.00925e-14	2.00925e-14	TRUE	NAD(P)H dehydrogenase B2
AT4G38770.1	399	191	-1.00534	-8.18929	2.62762e-16	1.68053e-14	1.68053e-14	TRUE	proline-rich protein 4
AT4G08770.1	1	61	5.98821	8.20324	2.34002e-16	1.50532e-14	1.50532e-14	TRUE	Peroxidase superfamily protein
AT5G39670.1	2	63	5.03475	8.26851	1.3564e-16	8.8286e-15	8.8286e-15	TRUE	Calcium-binding EF-hand family protein
AT5G44568.1	28	124	2.20431	8.29446	1.09076e-16	7.1206e-15	7.1206e-15	TRUE	0
AT1G13340.1	3	66	4.5169	8.30548	9.94184e-17	6.5094e-15	6.5094e-15	TRUE	Regulator of Vps4 activity in the MVB pathway protein
AT1G13650.1	138	31	-2.09686	-8.31286	9.34226e-17	6.13503e-15	6.13503e-15	TRUE	0
AT4G05320.1	200	389	1.01724	8.32915	8.14245e-17	5.36308e-15	5.36308e-15	TRUE	polyubiquitin 10
AT4G01870.1	5	72	3.90547	8.33888	7.49979e-17	4.96945e-15	4.96945e-15	TRUE	tolB protein-related
AT3G22120.1	268	103	-1.32212	-8.35435	6.57967e-17	4.38611e-15	4.38611e-15	TRUE	cell wall-plasma membrane linker protein
AT2G47470.1	41	150	1.92874	8.37274	5.62931e-17	3.76396e-15	3.76396e-15	TRUE	thioredoxin family protein
AT5G27420.1	8	81	3.39732	8.40216	4.38325e-17	2.93971e-15	2.93971e-15	TRUE	carbon/nitrogen insensitive 1
AT1G18210.2	31	132	2.14767	8.42021	3.75813e-17	2.52814e-15	2.52814e-15	TRUE	Calcium-binding EF-hand family protein
AT4G36220.1	84	224	1.47251	8.45438	2.80571e-17	1.89321e-15	1.89321e-15	TRUE	ferulic acid 5-hydroxylase 1
AT1G21240.1	1	65	6.07984	8.46206	2.62687e-17	1.7807e-15	1.77797e-15	TRUE	wall associated kinase 3
AT5G51465.1	1	65	6.07984	8.46206	2.62687e-17	1.7807e-15	1.77797e-15	TRUE	#N/A
AT2G36580.1	26	123	2.29955	8.47679	2.31499e-17	1.57655e-15	1.57655e-15	TRUE	Pyruvate kinase family protein
AT4G17500.1	5	74	3.945	8.48118	2.22928e-17	1.52288e-15	1.52288e-15	TRUE	ethylene responsive element binding factor 1
AT1G01620.1	188	55	-1.71576	-8.4814	2.22496e-17	1.52465e-15	1.52288e-15	TRUE	plasma membrane intrinsic protein 1C
AT4G24190.2	52	172	1.7833	8.50133	1.87438e-17	1.28842e-15	1.28842e-15	TRUE	Chaperone protein htpG family protein
AT3G45640.1	46	162	1.87376	8.53414	1.41199e-17	9.73609e-16	9.73609e-16	TRUE	mitogen-activated protein kinase 3
AT4G22690.1	81	221	1.50553	8.53686	1.37919e-17	9.53978e-16	9.53978e-16	TRUE	cytochrome P450, family 706, subfamily A, polypeptide 1
AT4G24960.1	202	62	-1.64654	-8.53873	1.35701e-17	9.41587e-16	9.41587e-16	TRUE	HVA22 homologue D
AT3G23550.1	2	67	5.12356	8.54486	1.28693e-17	8.95773e-16	8.95773e-16	TRUE	MATE efflux family protein
AT2G38860.3	5	75	3.96436	8.55146	1.21543e-17	8.48686e-16	8.48686e-16	TRUE	Class I glutamine amidotransferase-like superfamily protein
AT5G62350.1	340	145	-1.17201	-8.56166	1.1125e-17	7.79282e-16	7.79282e-16	TRUE	Plant invertase/pectin methylesterase inhibitor superfamily protein
AT4G18253.1	7	81	3.58997	8.5871	8.91928e-18	6.28767e-16	6.28767e-16	TRUE	#N/A
AT2G32680.1	4	73	4.2473	8.6063	7.54544e-18	5.33622e-16	5.33622e-16	TRUE	receptor like protein 23
AT2G32210.1	5	76	3.98347	8.62118	6.62686e-18	4.70166e-16	4.70166e-16	TRUE	0
AT2G43970.1	212	414	1.02304	8.63301	5.97574e-18	4.25338e-16	4.25338e-16	TRUE	RNA-binding protein
AT5G17990.1	28	130	2.27249	8.6526	5.03377e-18	3.59451e-16	3.59451e-16	TRUE	tryptophan biosynthesis 1
AT2G46400.1	2	69	5.166	8.67922	3.9849e-18	2.86407e-16	2.86407e-16	TRUE	WRKY DNA-binding protein 46
AT1G09970.1	50	172	1.83988	8.68548	3.77152e-18	2.71956e-16	2.71956e-16	TRUE	Leucine-rich receptor-like protein kinase family protein
AT1G65690.1	6	80	3.79444	8.70598	3.14856e-18	2.2778e-16	2.2778e-16	TRUE	Late embryogenesis abundant (LEA) hydroxyproline-rich glycoprotein family
AT3G62290.2	1	69	6.166	8.71107	3.01024e-18	2.1849e-16	2.1849e-16	TRUE	ADP-ribosylation factor A1E
AT4G24190.1	22	119	2.49286	8.74093	2.3119e-18	1.68357e-16	1.68357e-16	TRUE	Chaperone protein htpG family protein
AT2G45220.1	1	70	6.18676	8.77189	1.75687e-18	1.28362e-16	1.28362e-16	TRUE	Plant invertase/pectin methylesterase inhibitor superfamily
AT5G61160.1	6	81	3.81236	8.7743	1.71965e-18	1.2606e-16	1.2606e-16	TRUE	anthocyanin 5-aromatic acyltransferase 1
AT1G26380.1	3	73	4.66233	8.79169	1.47333e-18	1.08726e-16	1.08726e-16	TRUE	FAD-binding Berberine family protein
AT2G47130.1	12	97	3.07242	8.79695	1.40581e-18	1.04091e-16	1.04091e-16	TRUE	NAD(P)-binding Rossmann-fold superfamily protein
AT3G12740.1	24	125	2.43829	8.84576	9.09061e-19	6.79947e-17	6.79947e-17	TRUE	ALA-interacting subunit 1
AT1G55210.2	69	210	1.66319	8.94534	3.70799e-19	2.80194e-17	2.80194e-17	TRUE	Disease resistance-responsive (dirigent-like protein) family protein
AT2G18690.1	4	78	4.34287	8.94694	3.65481e-19	2.77125e-17	2.77125e-17	TRUE	0
AT4G23470.1	51	179	1.86886	8.95496	3.39874e-19	2.58597e-17	2.58597e-17	TRUE	PLAC8 family protein
AT5G52810.1	19	116	2.66753	8.95938	3.26496e-19	2.49278e-17	2.49278e-17	TRUE	NAD(P)-binding Rossmann-fold superfamily protein
AT1G09070.1	121	293	1.33337	8.96951	2.9784e-19	2.28189e-17	2.28189e-17	TRUE	soybean gene regulated by cold-2
AT4G34050.1	195	401	1.0976	8.99851	2.28805e-19	1.75909e-17	1.75909e-17	TRUE	S-adenosyl-L-methionine-dependent methyltransferases superfamily protein
AT4G39330.1	276	98	-1.43634	-9.03007	1.71565e-19	1.32828e-17	1.32828e-17	TRUE	cinnamyl alcohol dehydrogenase 9
AT1G74710.1	7	88	3.70955	9.05893	1.3174e-19	1.02354e-17	1.02354e-17	TRUE	ADC synthase superfamily protein	ICS1
AT2G33120.1	45	171	1.98347	9.1066	8.50053e-20	6.62771e-18	6.62771e-18	TRUE	synaptobrevin-related protein 1
AT2G44290.1	12	102	3.14494	9.11844	7.62161e-20	5.96351e-18	5.96351e-18	TRUE	Bifunctional inhibitor/lipid-transfer protein/seed storage 2S albumin superfamily protein
AT1G56060.1	1	76	6.3054	9.12582	7.11937e-20	5.59035e-18	5.59035e-18	TRUE	0
AT2G26440.1	16	112	2.86483	9.13689	6.42753e-20	5.06512e-18	5.06512e-18	TRUE	Plant invertase/pectin methylesterase inhibitor superfamily
AT4G24690.1	67	211	1.71248	9.15381	5.49578e-20	4.34639e-18	4.34639e-18	TRUE	ubiquitin-associated (UBA)/TS-N domain-containing protein / octicosapeptide/Phox/Bemp1 (PB1) domain-containing protein
AT3G25780.1	9	95	3.4574	9.16438	4.98312e-20	3.95513e-18	3.95513e-18	TRUE	allene oxide cyclase 3
AT1G61800.1	3	79	4.77629	9.1862	4.06982e-20	3.2419e-18	3.2419e-18	TRUE	glucose-6-phosphate/phosphate translocator 2
AT2G18690.2	2	77	5.32426	9.19383	3.79106e-20	3.03079e-18	3.03079e-18	TRUE	0
AT4G14400.3	101	268	1.46535	9.21414	3.13781e-20	2.51766e-18	2.51766e-18	TRUE	ankyrin repeat family protein
AT4G25100.2	176	41	-2.04441	-9.23674	2.54123e-20	2.04643e-18	2.04643e-18	TRUE	Fe superoxide dismutase 1
AT1G42990.1	23	130	2.55628	9.26605	1.93164e-20	1.56124e-18	1.56124e-18	TRUE	basic region/leucine zipper motif 60
AT1G61250.1	30	145	2.33049	9.27773	1.7313e-20	1.40445e-18	1.40445e-18	TRUE	secretory carrier 3
AT2G39010.1	324	123	-1.33986	-9.28073	1.68324e-20	1.37051e-18	1.37051e-18	TRUE	plasma membrane intrinsic protein 2E
AT4G23810.1	15	112	2.95794	9.28285	1.6501e-20	1.3485e-18	1.3485e-18	TRUE	WRKY family transcription factor
AT1G14870.1	2	79	5.36125	9.31725	1.19397e-20	9.79369e-19	9.79369e-19	TRUE	PLANT CADMIUM RESISTANCE 2
AT3G48890.1	37	161	2.17894	9.38375	6.36673e-21	5.24186e-19	5.24186e-19	TRUE	membrane-associated progesterone binding protein 3
AT1G19670.1	57	199	1.86121	9.41586	4.69235e-21	3.87778e-19	3.87778e-19	TRUE	chlorophyllase 1
AT3G56710.1	9	100	3.5314	9.48134	2.51029e-21	2.08232e-19	2.08232e-19	TRUE	sigma factor binding protein 1
AT5G26340.1	54	196	1.91729	9.53309	1.52674e-21	1.27123e-19	1.27123e-19	TRUE	Major facilitator superfamily protein
AT3G63140.1	550	264	-1.00142	-9.58447	9.29338e-22	7.76736e-20	7.76736e-20	TRUE	chloroplast stem-loop binding protein of 41 kDa
AT4G35630.1	19	127	2.79823	9.61369	6.99976e-22	5.87262e-20	5.87262e-20	TRUE	phosphoserine aminotransferase
AT1G51760.1	12	110	3.25387	9.61407	6.97363e-22	5.87302e-20	5.87262e-20	TRUE	peptidase M20/M25/M40 family protein
AT5G48490.1	113	11	-3.30327	-9.61448	6.94588e-22	5.87206e-20	5.87206e-20	TRUE	Bifunctional inhibitor/lipid-transfer protein/seed storage 2S albumin superfamily protein
AT5G54500.1	66	220	1.79444	9.65622	4.6261e-22	3.92596e-20	3.92596e-20	TRUE	flavodoxin-like quinone reductase 1
AT1G57630.1	1	86	6.48374	9.67846	3.72291e-22	3.19634e-20	3.19634e-20	TRUE	Toll-Interleukin-Resistance (TIR) domain family protein
AT5G25610.1	543	257	-1.02171	-9.68209	3.59302e-22	3.09687e-20	3.09687e-20	TRUE	BURP domain-containing protein
AT2G43550.1	276	88	-1.59162	-9.74057	2.02417e-22	1.7584e-20	1.7584e-20	TRUE	Scorpion toxin-like knottin superfamily protein
AT5G02490.1	4	91	4.56527	9.77463	1.44683e-22	1.26183e-20	1.26183e-20	TRUE	Heat shock protein 70 (Hsp 70) family protein
AT1G27730.1	18	128	2.88755	9.80656	1.05505e-22	9.27473e-21	9.24246e-21	TRUE	salt tolerance zinc finger
AT3G60415.1	6	98	4.08722	9.86581	5.85615e-23	5.16864e-21	5.16864e-21	TRUE	#N/A
AT5G19250.1	243	495	1.08394	9.89715	4.28306e-23	3.81071e-21	3.81071e-21	TRUE	Glycoprotein membrane precursor GPI-anchored
AT1G19180.3	39	175	2.22328	9.90596	3.92178e-23	3.5034e-21	3.5034e-21	TRUE	jasmonate-zim-domain protein 1
ATCG00700.1	0	98	7.67218	9.95001	2.52163e-23	2.26178e-21	2.26178e-21	TRUE	photosystem II reaction center protein N
AT3G25770.1	215	458	1.14848	9.97451	1.97067e-23	1.77481e-21	1.77481e-21	TRUE	allene oxide cyclase 2
AT4G34200.1	58	213	1.9342	9.99627	1.58244e-23	1.431e-21	1.431e-21	TRUE	D-3-phosphoglycerate dehydrogenase
AT5G59820.1	2	91	5.56527	10.0198	1.24694e-23	1.13225e-21	1.13225e-21	TRUE	C2H2-type zinc finger family protein	ZAT12
AT2G42540.2	161	27	-2.51856	-10.0247	1.18729e-23	1.08254e-21	1.08254e-21	TRUE	cold-regulated 15a
AT5G47220.1	15	125	3.11637	10.0523	8.97697e-24	8.21896e-22	8.21896e-22	TRUE	ethylene responsive element binding factor 2
AT2G43590.1	17	130	2.99238	10.0573	8.53123e-24	7.8434e-22	7.8434e-22	TRUE	Chitinase family protein
AT4G35770.1	162	27	-2.52749	-10.0758	7.06574e-24	6.52324e-22	6.52324e-22	TRUE	Rhodanese/Cell cycle control phosphatase superfamily protein
AT5G13200.1	32	164	2.41502	10.0761	7.0447e-24	6.53115e-22	6.52324e-22	TRUE	GRAM domain family protein
AT5G26920.1	5	99	4.3649	10.0922	5.98195e-24	5.59287e-22	5.59287e-22	TRUE	Cam-binding protein 60-like G
AT1G51090.1	138	17	-2.96359	-10.1104	4.96967e-24	4.68614e-22	4.68614e-22	TRUE	Heavy metal transport/detoxification superfamily protein
AT5G05730.1	22	143	2.75791	10.1249	4.28565e-24	4.0585e-22	4.0585e-22	TRUE	anthranilate synthase alpha subunit 1
AT4G11890.3	15	128	3.15058	10.2231	1.56292e-24	1.49289e-22	1.49289e-22	TRUE	Protein kinase superfamily protein
AT3G61440.1	157	382	1.34028	10.2827	8.43091e-25	8.08818e-23	8.08818e-23	TRUE	cysteine synthase C1
AT5G38900.1	1	98	6.67218	10.2904	7.78817e-25	7.50419e-23	7.50419e-23	TRUE	Thioredoxin superfamily protein
AT5G03630.1	43	192	2.21617	10.3556	3.9479e-25	3.83746e-23	3.83746e-23	TRUE	Pyridine nucleotide-disulphide oxidoreductase family protein
AT3G51660.1	18	138	2.99607	10.3683	3.45618e-25	3.37436e-23	3.37436e-23	TRUE	Tautomerase/MIF superfamily protein
AT1G21750.1	38	183	2.32524	10.4089	2.25856e-25	2.21489e-23	2.21489e-23	TRUE	PDI-like 1-1
AT2G40000.1	24	153	2.7299	10.417	2.07401e-25	2.043e-23	2.043e-23	TRUE	ortholog of sugar beet HS1 PRO-1 2
AT5G52750.1	27	160	2.62451	10.4302	1.80558e-25	1.78656e-23	1.78656e-23	TRUE	Heavy metal transport/detoxification superfamily protein
AT5G10695.1	9	116	3.74553	10.4364	1.691e-25	1.68072e-23	1.68072e-23	TRUE	0
AT1G66580.1	164	397	1.33292	10.4384	1.65496e-25	1.65234e-23	1.65234e-23	TRUE	senescence associated gene 24
AT1G25220.1	24	154	2.7393	10.4699	1.18769e-25	1.1912e-23	1.1912e-23	TRUE	anthranilate synthase beta subunit 1
AT5G61210.1	60	227	1.97713	10.4705	1.18072e-25	1.18961e-23	1.18961e-23	TRUE	soluble N-ethylmaleimide-sensitive factor adaptor protein 33
AT5G08790.1	27	161	2.6335	10.4822	1.04276e-25	1.05543e-23	1.05543e-23	TRUE	NAC (No Apical Meristem) domain transcriptional regulator superfamily protein
AT1G58290.1	518	222	-1.16492	-10.5176	7.17114e-26	7.29176e-24	7.29176e-24	TRUE	Glutamyl-tRNA reductase family protein
AT3G07390.1	130	347	1.4739	10.5305	6.2519e-26	6.38649e-24	6.38649e-24	TRUE	auxin-responsive family protein
AT3G49620.1	1	103	6.74397	10.5313	6.19804e-26	6.36092e-24	6.36092e-24	TRUE	2-oxoglutarate (2OG) and Fe(II)-dependent oxygenase superfamily protein
AT4G39950.1	27	162	2.64244	10.5341	6.01787e-26	6.20487e-24	6.20487e-24	TRUE	cytochrome P450, family 79, subfamily B, polypeptide 2
AT3G63160.1	392	143	-1.39737	-10.5411	5.58529e-26	5.81318e-24	5.81318e-24	TRUE	0
AT2G32190.1	4	106	4.78539	10.6443	1.85312e-26	1.93787e-24	1.93787e-24	TRUE	0
AT5G62360.1	201	39	-2.30818	-10.6466	1.80778e-26	1.89946e-24	1.89946e-24	TRUE	Plant invertase/pectin methylesterase inhibitor superfamily protein
AT1G24147.1	22	153	2.85543	10.6615	1.54041e-26	1.62628e-24	1.62628e-24	TRUE	0
AT4G02380.2	17	141	3.10956	10.6656	1.47523e-26	1.56495e-24	1.56495e-24	TRUE	senescence-associated gene 21
AT4G34150.1	77	263	1.8296	10.6995	1.02366e-26	1.09116e-24	1.09116e-24	TRUE	Calcium-dependent lipid-binding (CaLB domain) family protein
AT1G26390.1	0	116	7.91545	10.7075	9.38529e-27	1.00527e-24	1.00527e-24	TRUE	FAD-binding Berberine family protein
AT1G77510.1	17	142	3.11976	10.7194	8.24973e-27	8.87953e-25	8.87953e-25	TRUE	PDI-like 1-2
AT2G15620.1	451	175	-1.3083	-10.7508	5.87186e-27	6.3511e-25	6.3511e-25	TRUE	nitrite reductase 1
AT5G24210.1	29	171	2.61734	10.7667	4.94421e-27	5.37409e-25	5.37409e-25	TRUE	alpha/beta-Hydrolases superfamily protein
AT2G16600.2	131	355	1.49572	10.7681	4.868e-27	5.31744e-25	5.31744e-25	TRUE	rotamase CYP 3
AT5G08760.1	105	314	1.63785	10.8195	2.78277e-27	3.05482e-25	3.05482e-25	TRUE	0
AT2G26010.1	2	106	5.78539	10.8212	2.73251e-27	3.01465e-25	3.01465e-25	TRUE	plant defensin 1.3
AT4G31500.1	137	366	1.47514	10.8218	2.71383e-27	3.00908e-25	3.00908e-25	TRUE	cytochrome P450, family 83, subfamily B, polypeptide 1
AT5G55450.1	19	149	3.02871	10.8296	2.49302e-27	2.77821e-25	2.77821e-25	TRUE	Bifunctional inhibitor/lipid-transfer protein/seed storage 2S albumin superfamily protein
AT2G21660.2	94	296	1.71234	10.8416	2.18568e-27	2.44808e-25	2.44808e-25	TRUE	cold, circadian rhythm, and rna binding 2
AT5G51720.1	208	40	-2.32104	-10.8666	1.66349e-27	1.8823e-25	1.8823e-25	TRUE	2 iron, 2 sulfur cluster binding
AT4G05050.1	346	670	1.01086	10.8759	1.50089e-27	1.70707e-25	1.70707e-25	TRUE	ubiquitin 11
AT2G04400.1	40	197	2.3576	10.8888	1.30374e-27	1.49052e-25	1.49052e-25	TRUE	Aldolase-type TIM barrel family protein
AT3G57240.1	13	135	3.43385	10.8947	1.22157e-27	1.40386e-25	1.40386e-25	TRUE	beta-1,3-glucanase 3
AT4G12490.1	8	122	3.98821	10.927	8.55912e-28	9.93984e-26	9.93984e-26	TRUE	Bifunctional inhibitor/lipid-transfer protein/seed storage 2S albumin superfamily protein
AT1G80840.1	10	128	3.73554	10.9527	6.45192e-28	7.53236e-26	7.53236e-26	TRUE	WRKY DNA-binding protein 40
AT1G17745.1	7	120	4.15701	10.9701	5.31879e-28	6.2425e-26	6.2425e-26	TRUE	D-3-phosphoglycerate dehydrogenase
AT2G29460.1	2	109	5.82566	10.9728	5.16592e-28	6.09551e-26	6.09551e-26	TRUE	glutathione S-transferase tau 4
AT5G61790.1	52	224	2.16439	11.0225	2.97558e-28	3.56827e-26	3.56827e-26	TRUE	calnexin 1
AT1G65820.1	57	234	2.09495	11.0365	2.54757e-28	3.0717e-26	3.0717e-26	TRUE	microsomal glutathione s-transferase, putative
AT2G41410.1	33	186	2.55224	11.074	1.67809e-28	2.0457e-26	2.0457e-26	TRUE	Calcium-binding EF-hand family protein
AT2G46600.1	106	323	1.66494	11.1028	1.21613e-28	1.49911e-26	1.49911e-26	TRUE	Calcium-binding EF-hand family protein
AT4G13510.1	58	238	2.09431	11.1283	9.13745e-29	1.13908e-26	1.13908e-26	TRUE	ammonium transporter 1;1
AT1G09560.1	20	160	3.05747	11.2725	1.7945e-29	2.24975e-27	2.24975e-27	TRUE	germin-like protein 5
AT2G37710.1	71	267	1.96842	11.3228	1.01232e-29	1.27639e-27	1.27639e-27	TRUE	receptor lectin kinase
AT5G64040.2	330	94	-1.75426	-11.4132	3.59289e-30	4.55616e-28	4.55616e-28	TRUE	photosystem I reaction center subunit PSI-N, chloroplast, putative / PSI-N, putative (PSAN)
AT1G15125.1	10	138	3.84407	11.4848	1.57233e-30	2.0054e-28	2.0054e-28	TRUE	S-adenosyl-L-methionine-dependent methyltransferases superfamily protein
AT2G38860.1	14	149	3.46929	11.493	1.42988e-30	1.84505e-28	1.83656e-28	TRUE	Class I glutamine amidotransferase-like superfamily protein
AT5G54810.1	212	505	1.30969	11.615	3.45644e-31	4.5128e-29	4.5128e-29	TRUE	tryptophan synthase beta-subunit 1
AT1G29670.1	349	100	-1.74575	-11.6976	1.31179e-31	1.73321e-29	1.73321e-29	TRUE	GDSL-like Lipase/Acylhydrolase superfamily protein
AT3G25882.1	6	132	4.5169	11.7458	7.41944e-32	9.92182e-30	9.92182e-30	TRUE	NIM1-interacting 2
AT2G39030.1	1	131	7.0909	11.7591	6.3375e-32	8.52664e-30	8.52664e-30	TRUE	Acyl-CoA N-acyltransferases (NAT) superfamily protein
AT5G47120.1	40	216	2.49043	11.7702	5.56158e-32	7.52861e-30	7.52861e-30	TRUE	BAX inhibitor 1
AT5G18470.1	8	138	4.166	11.7713	5.48797e-32	7.47482e-30	7.47482e-30	TRUE	Curculin-like (mannose-binding) lectin family protein
AT1G72930.1	145	406	1.5429	11.7824	4.81273e-32	6.59584e-30	6.59584e-30	TRUE	toll/interleukin-1 receptor-like
AT2G38470.1	23	180	3.02576	11.8975	1.21912e-32	1.68125e-30	1.68125e-30	TRUE	WRKY DNA-binding protein 33
AT2G26020.1	2	130	6.07984	11.9672	5.27625e-33	7.32204e-31	7.32204e-31	TRUE	plant defensin 1.2b
AT2G23810.1	24	185	3.00389	12.0199	2.79195e-33	3.89901e-31	3.89901e-31	TRUE	tetraspanin8
AT3G28940.1	103	346	1.8056	12.162	4.95131e-34	7.00325e-32	7.00325e-32	TRUE	AIG2-like (avirulence induced gene) family protein
AT5G52760.1	4	136	5.14494	12.1798	3.98322e-34	5.67031e-32	5.67031e-32	TRUE	Copper transport protein family
AT4G20830.2	79	304	2.00162	12.2153	2.5762e-34	3.69116e-32	3.69116e-32	TRUE	FAD-binding Berberine family protein
AT5G21090.1	118	374	1.72172	12.2339	2.04929e-34	2.9554e-32	2.9554e-32	TRUE	Leucine-rich repeat (LRR) family protein
AT1G19020.1	15	168	3.5429	12.3049	8.52904e-35	1.24631e-32	1.24631e-32	TRUE	0
AT2G42530.1	319	76	-2.01201	-12.3077	8.22855e-35	1.21042e-32	1.21042e-32	TRUE	cold regulated 15b
AT1G13470.1	13	164	3.71458	12.373	3.66095e-35	5.4214e-33	5.4214e-33	TRUE	Protein of unknown function (DUF1262)
AT1G29395.1	284	58	-2.23429	-12.4084	2.35281e-35	3.50776e-33	3.50776e-33	TRUE	COLD REGULATED 314 INNER MEMBRANE 1
AT2G45180.1	741	318	-1.16297	-12.5638	3.34004e-36	5.0478e-34	5.0478e-34	TRUE	Bifunctional inhibitor/lipid-transfer protein/seed storage 2S albumin superfamily protein
AT2G35980.1	1	152	7.3054	12.5737	2.94739e-36	4.48511e-34	4.48511e-34	TRUE	Late embryogenesis abundant (LEA) hydroxyproline-rich glycoprotein family
AT2G36830.1	909	420	-1.05642	-12.877	6.06418e-38	9.35707e-36	9.35707e-36	TRUE	gamma tonoplast intrinsic protein
AT1G35710.1	35	232	2.78617	12.9651	1.93019e-38	3.02054e-36	3.02054e-36	TRUE	Protein kinase family protein with leucine-rich repeat domain
AT1G20450.1	893	402	-1.09399	-13.1312	2.18205e-39	3.46381e-37	3.46381e-37	TRUE	Dehydrin family protein
AT4G33050.3	24	210	3.18676	13.1622	1.44737e-39	2.31422e-37	2.31422e-37	TRUE	calmodulin-binding family protein
AT3G01290.1	35	238	2.82301	13.2206	6.67014e-40	1.07428e-37	1.07428e-37	TRUE	SPFH/Band 7/PHB domain-containing membrane-associated protein family
AT1G09350.1	217	21	-3.31176	-13.3383	1.38548e-40	2.24783e-38	2.24783e-38	TRUE	galactinol synthase 3
AT5G24530.1	51	278	2.50399	13.3944	6.52152e-41	1.06591e-38	1.06591e-38	TRUE	2-oxoglutarate (2OG) and Fe(II)-dependent oxygenase superfamily protein
AT1G08450.1	63	305	2.33286	13.4645	2.52991e-41	4.19717e-39	4.19717e-39	TRUE	calreticulin 3
AT2G05380.1	188	528	1.54728	13.465	2.51194e-41	4.19893e-39	4.19717e-39	TRUE	glycine-rich protein 3 short isoform
AT5G42050.1	85	352	2.10751	13.5882	4.70411e-42	8.04622e-40	8.04622e-40	TRUE	DCD (Development and Cell Death) domain protein
AT3G09440.3	128	431	1.80902	13.592	4.46713e-42	7.70057e-40	7.70057e-40	TRUE	Heat shock protein 70 (Hsp 70) family protein
AT1G35230.1	19	210	3.52379	13.7285	6.84974e-43	1.20912e-40	1.20912e-40	TRUE	arabinogalactan protein 5
AT2G15970.1	577	191	-1.53753	-13.7348	6.28713e-43	1.11875e-40	1.11875e-40	TRUE	cold regulated 413 plasma membrane 1
AT2G38540.1	960	428	-1.10795	-13.7557	4.70959e-43	8.44855e-41	8.44855e-41	TRUE	lipid transfer protein 1
AT3G44860.1	54	296	2.51204	13.8464	1.33778e-43	2.41951e-41	2.41951e-41	TRUE	farnesoic acid carboxyl-O-methyltransferase
AT3G24503.1	101	390	2.00659	13.8584	1.1311e-43	2.07982e-41	2.06384e-41	TRUE	aldehyde dehydrogenase 2C4
AT5G25250.1	9	186	4.42671	13.8798	8.39293e-44	1.55622e-41	1.55622e-41	TRUE	SPFH/Band 7/PHB domain-containing membrane-associated protein family
AT2G29350.1	3	179	5.95633	14.055	7.17439e-45	1.34155e-42	1.34155e-42	TRUE	senescence-associated gene 13
AT3G54640.1	41	273	2.79268	14.0812	4.95434e-45	9.34337e-43	9.34337e-43	TRUE	tryptophan synthase alpha chain
AT5G42020.1	37	264	2.89241	14.0959	4.02481e-45	7.65581e-43	7.65581e-43	TRUE	Heat shock protein 70 (Hsp 70) family protein
AT5G28540.1	59	317	2.48317	14.2356	5.50916e-46	1.06631e-43	1.06631e-43	TRUE	heat shock protein 70 (Hsp 70) family protein
AT3G19010.4	89	382	2.15917	14.3732	7.61829e-47	1.50087e-44	1.50087e-44	TRUE	2-oxoglutarate (2OG) and Fe(II)-dependent oxygenase superfamily protein
AT5G19240.1	72	353	2.35107	14.5526	5.62231e-48	1.12778e-45	1.12778e-45	TRUE	Glycoprotein membrane precursor GPI-anchored
AT1G09310.1	924	381	-1.22063	-14.5798	3.77566e-48	7.64311e-46	7.64311e-46	TRUE	Protein of unknown function, DUF538
AT1G15520.1	2	205	6.73695	14.86	5.99305e-50	1.22441e-47	1.22441e-47	TRUE	pleiotropic drug resistance 12
AT3G56400.1	72	364	2.39534	14.9408	1.78741e-50	3.72068e-48	3.72068e-48	TRUE	WRKY DNA-binding protein 70
AT4G16260.1	3	210	6.18676	15.1935	3.90335e-52	8.20262e-50	8.20262e-50	TRUE	Glycosyl hydrolase superfamily protein
AT3G18250.1	9	222	4.68196	15.3442	3.87595e-53	8.22336e-51	8.22336e-51	TRUE	Putative membrane lipoprotein
AT4G26530.1	814	292	-1.42159	-15.3909	1.88305e-53	4.03392e-51	4.03392e-51	TRUE	Aldolase superfamily protein
AT2G05520.6	180	585	1.75791	15.5256	2.32839e-54	5.03686e-52	5.03686e-52	TRUE	glycine-rich protein 3
AT3G28930.3	47	327	2.85603	15.5888	8.6766e-55	1.89554e-52	1.89554e-52	TRUE	AIG2-like (avirulence induced gene) family protein
AT1G21310.1	5	221	5.52345	15.6104	6.18646e-55	1.36504e-52	1.36504e-52	TRUE	extensin 3
AT5G35735.1	61	361	2.62259	15.6615	2.77089e-55	6.17573e-53	6.17573e-53	TRUE	Auxin-responsive family protein
AT4G14365.1	38	310	3.08567	15.7587	5.98825e-56	1.34827e-53	1.34827e-53	TRUE	XB3 ortholog 4 in Arabidopsis thaliana
AT2G31880.1	66	381	2.58673	15.9685	2.11673e-57	4.91637e-55	4.91637e-55	TRUE	Leucine-rich repeat protein kinase family protein
AT1G21250.1	83	424	2.41035	16.1844	6.49439e-59	1.52445e-56	1.52445e-56	TRUE	cell wall-associated kinase
AT3G52400.1	24	288	3.64244	16.2806	1.35614e-59	3.21755e-57	3.21755e-57	TRUE	syntaxin of plants 122
AT2G26560.1	36	321	3.21398	16.3353	5.53247e-60	1.32689e-57	1.32689e-57	TRUE	phospholipase A 2A
AT5G11670.1	204	664	1.76009	16.5554	1.46367e-61	3.62874e-59	3.62874e-59	TRUE	NADP-malic enzyme 2
AT1G45145.1	19	285	3.96436	16.6704	2.15004e-62	5.45295e-60	5.45295e-60	TRUE	thioredoxin H-type 5
AT1G05010.1	173	619	1.89664	16.8215	1.69911e-63	4.35939e-61	4.35939e-61	TRUE	ethylene-forming enzyme
AT3G45140.1	355	929	1.44533	16.9841	1.07717e-64	2.79622e-62	2.79622e-62	TRUE	lipoxygenase 2
AT4G02380.3	47	369	3.03036	17.0477	3.63609e-65	9.66629e-63	9.66629e-63	TRUE	senescence-associated gene 21
AT2G30870.1	152	591	2.01656	17.1161	1.12494e-65	3.06442e-63	3.06442e-63	TRUE	glutathione S-transferase PHI 10
AT2G14560.1	31	333	3.48265	17.2085	2.29184e-66	6.32118e-64	6.32118e-64	TRUE	Protein of unknown function (DUF567)
AT1G59870.1	195	675	1.84889	17.2663	8.43804e-67	2.35678e-64	2.35678e-64	TRUE	ABC-2 and Plant PDR ABC-type transporter family protein
AT1G02930.1	31	344	3.52954	17.5825	3.35469e-69	9.61315e-67	9.61315e-67	TRUE	glutathione S-transferase 6
AT2G28900.1	580	120	-2.21555	-17.6425	1.16207e-69	3.37383e-67	3.37383e-67	TRUE	outer plastid envelope protein 16-1
AT3G22600.1	3	293	6.66727	17.7954	7.67682e-71	2.25852e-68	2.25852e-68	TRUE	Bifunctional inhibitor/lipid-transfer protein/seed storage 2S albumin superfamily protein
AT1G56060.2	3	303	6.71568	18.0756	4.95964e-73	1.51992e-70	1.51992e-70	TRUE	0
AT3G16530.1	53	417	3.03346	18.1316	1.79536e-73	5.57953e-71	5.57953e-71	TRUE	Legume lectin family protein
AT2G43570.1	5	306	5.99293	18.3729	2.16705e-75	6.92984e-73	6.92984e-73	TRUE	chitinase, putative
AT2G30770.1	3	321	6.79894	18.5656	6.09562e-77	2.00746e-74	2.00746e-74	TRUE	cytochrome P450, family 71, subfamily A, polypeptide 13
AT5G10760.1	48	420	3.18676	18.6151	2.42583e-77	8.10999e-75	8.10999e-75	TRUE	Eukaryotic aspartyl protease family protein
AT5G15970.1	1060	349	-1.54529	-18.6882	6.18061e-78	2.09808e-75	2.09808e-75	TRUE	stress-responsive protein (KIN2) / stress-induced protein (KIN2) / cold-responsive protein (COR6.6) / cold-regulated protein (COR6.6)
AT1G20620.1	948	1888	1.05137	18.8662	2.16103e-79	7.4505e-77	7.4505e-77	TRUE	catalase 3
AT5G44430.1	2	348	7.50042	18.8842	1.53857e-79	5.38865e-77	5.38865e-77	TRUE	plant defensin 1.2C
AT1G08830.1	351	1018	1.59367	19.1065	2.22875e-81	7.93184e-79	7.93184e-79	TRUE	copper/zinc superoxide dismutase 1
AT2G24850.1	6	334	5.85621	19.2069	3.24014e-82	1.21176e-79	1.21176e-79	TRUE	tyrosine aminotransferase 3
AT1G76960.1	27	389	3.90621	19.385	1.03273e-83	3.99775e-81	3.99775e-81	TRUE	0
AT3G53420.2	1604	651	-1.24347	-19.4971	1.16116e-84	4.5752e-82	4.5752e-82	TRUE	plasma membrane intrinsic protein 2A
AT2G41090.1	354	1049	1.62467	19.6667	4.1577e-86	1.668e-83	1.668e-83	TRUE	Calcium-binding EF-hand family protein
AT3G26830.1	6	363	5.97634	20.0132	4.2284e-89	1.79422e-86	1.79422e-86	TRUE	Cytochrome P450 superfamily protein
AT5G03350.1	67	521	3.01652	20.2134	7.45581e-91	3.22573e-88	3.22573e-88	TRUE	Legume lectin family protein
AT2G10940.1	754	150	-2.27213	-20.4289	9.24783e-93	4.16435e-90	4.16435e-90	TRUE	Bifunctional inhibitor/lipid-transfer protein/seed storage 2S albumin superfamily protein
AT1G20440.1	764	154	-2.25317	-20.4596	4.93713e-93	2.26954e-90	2.26954e-90	TRUE	cold-regulated 47
AT3G26520.1	1551	583	-1.35416	-20.4813	3.15943e-93	1.48325e-90	1.48325e-90	TRUE	tonoplast intrinsic protein 2
AT3G50480.1	64	561	3.18933	21.5224	9.59861e-103	5.16569e-100	5.16569e-100	TRUE	homolog of RPW8 4
AT2G14560.2	54	542	3.38473	21.7032	1.91323e-104	1.08245e-101	1.08245e-101	TRUE	Protein of unknown function (DUF567)
AT3G57260.1	16	452	4.87765	22.0497	9.61689e-108	5.89435e-105	5.89435e-105	TRUE	beta-1,3-glucanase 2
AT5G52310.1	1365	413	-1.66721	-22.404	3.60037e-111	2.26978e-108	2.26978e-108	TRUE	low-temperature-responsive protein 78 (LTI78) / desiccation-responsive protein 29A (RD29A)
AT3G49120.1	63	596	3.29936	22.5156	2.91775e-112	1.89354e-109	1.89354e-109	TRUE	peroxidase CB
AT3G15356.1	42	541	3.74464	22.5381	1.75715e-112	1.17489e-109	1.17489e-109	TRUE	Legume lectin family protein
AT1G12090.1	1120	279	-1.94769	-22.5805	6.73095e-113	4.6412e-110	4.6412e-110	TRUE	extensin-like protein
AT5G06320.1	108	710	2.77426	22.6333	2.03647e-113	1.44951e-110	1.44951e-110	TRUE	NDR1/HIN1-like 3
AT2G41100.1	109	748	2.83618	23.4963	4.45096e-122	3.63742e-119	3.63742e-119	TRUE	Calcium-binding EF hand family protein
AT5G44420.1	4	543	7.14228	23.9011	2.98112e-126	2.52994e-123	2.52994e-123	TRUE	plant defensin 1.2	PDF1.2
AT3G04720.1	14	527	5.29178	24.0416	1.02161e-127	9.01674e-125	9.01674e-125	TRUE	pathogenesis-related 4	PR4
AT1G75040.1	165	965	2.60554	25.519	1.21164e-143	1.11395e-140	1.11395e-140	TRUE	pathogenesis-related gene 5
AT1G60950.1	2992	1268	-1.18108	-25.5828	2.3737e-144	2.27721e-141	2.27721e-141	TRUE	2Fe-2S ferredoxin-like superfamily protein
AT3G16240.1	1257	215	-2.4901	-27.8394	1.44924e-170	1.45352e-167	1.45352e-167	TRUE	delta tonoplast integral protein
AT2G25510.2	242	1251	2.42748	27.9209	1.48667e-171	1.56206e-168	1.56206e-168	TRUE	0
AT2G42540.1	1131	147	-2.88624	-28.5755	1.35353e-179	1.49328e-176	1.49328e-176	TRUE	cold-regulated 15a
AT1G31580.1	982	2669	1.49998	29.6145	9.72128e-193	1.12895e-189	1.12895e-189	TRUE	ECS1
AT3G27690.1	2163	592	-1.81189	-29.8983	2.07359e-196	2.54187e-193	2.54187e-193	TRUE	photosystem II light harvesting complex gene 2.3
AT5G20230.1	134	1116	3.1155	30.0388	3.06208e-198	3.9744e-195	3.9744e-195	TRUE	blue-copper-binding protein
AT1G13930.2	3839	1526	-1.2735	-30.759	9.27702e-208	1.27936e-204	1.27936e-204	TRUE	0
AT3G22231.1	438	1818	2.11082	30.9258	5.37749e-210	7.91029e-207	7.91029e-207	TRUE	pathogen and circadian controlled 1
AT5G38420.1	5322	2425	-1.07651	-31.7009	1.51014e-220	2.38008e-217	2.38008e-217	TRUE	Ribulose bisphosphate carboxylase (small chain) family protein
AT1G02920.1	45	982	4.5052	32.0226	5.28005e-225	9.70869e-222	9.70869e-222	TRUE	glutathione S-transferase 7
AT1G14880.1	52	1175	4.55548	35.1129	4.28504e-270	9.45495e-267	9.45495e-267	TRUE	PLANT CADMIUM RESISTANCE 1
AT2G25510.1	464	2163	2.27831	35.3703	4.8836e-274	1.1973e-270	1.1973e-270	TRUE	0
AT2G14610.1	21	1260	5.96436	37.2915	2.24997e-304	8.27428e-301	8.27428e-301	TRUE	pathogenesis-related gene 1	PR1
AT2G34430.1	4545	1479	-1.56219	-39.0557	0	0	0	TRUE	light-harvesting chlorophyll-protein complex II subunit B1
AT5G42530.1	1110	3579	1.74647	38.2685	0	0	0	TRUE	0
AT3G22235.2	1082	4919	2.24214	52.8671	0	0	0	TRUE	0
AT1G02930.2	201	2048	3.40642	42.3119	0	0	0	TRUE	glutathione S-transferase 6
AT4G02520.1	103	1713	4.11328	41.334	0	0	0	TRUE	glutathione S-transferase PHI 2
