# Supplementary material for: Gadolinium Protects Arabidopsis thaliana against Botrytis cinerea through the Activation of JA/ET-Induced Defense Responses
Source: Int J Mol Sci. 2021 May 6;22(9):4938. doi: 10.3390/ijms22094938 (PMC8124739; doi:10.3390/ijms22094938)
Supplement: Supplementary file 1 [file ijms-22-04938-s001.zip › Supplementary Data 2.xlsx]

## Sheet: 24hpi pval diff
GeneNames	24 hpi Ca-treated (FPKM)	24 hpi Gd-treated (FPKM)	log2(Fold_change) normalized	z-score	p-value	q-value(Benjamini et al, 1995)	q-value(Storey et al, 2003)	Signature(p-value < 0.001)	Short Description
AT1G65540.2	14	36	1.41839	3.29427	0.000986777	0.0135836	0.0135791	TRUE	LETM1-like protein
AT2G45360.1	14	36	1.41839	3.29427	0.000986777	0.0135836	0.0135791	TRUE	Protein of unknown function (DUF1442)
AT1G26920.1	40	15	-1.35922	-3.29751	0.000975461	0.0134589	0.01345	TRUE	0
AT3G28290.1	40	15	-1.35922	-3.29751	0.000975461	0.0134589	0.01345	TRUE	Protein of unknown function (DUF677)
AT3G28300.1	40	15	-1.35922	-3.29751	0.000975461	0.0134589	0.01345	TRUE	Protein of unknown function (DUF677)
AT3G02180.1	35	12	-1.48851	-3.30308	0.000956281	0.0132161	0.0132118	TRUE	SPIRAL1-like3
AT5G46290.1	35	12	-1.48851	-3.30308	0.000956281	0.0132161	0.0132118	TRUE	3-ketoacyl-acyl carrier protein synthase I
AT1G73830.1	22	5	-2.08169	-3.30459	0.000951147	0.0131845	0.013167	TRUE	BR enhanced expression 3
AT3G12710.1	22	5	-2.08169	-3.30459	0.000951147	0.0131845	0.013167	TRUE	DNA glycosylase superfamily protein
AT3G49220.1	22	5	-2.08169	-3.30459	0.000951147	0.0131845	0.013167	TRUE	Plant invertase/pectin methylesterase inhibitor superfamily
AT5G57565.4	22	5	-2.08169	-3.30459	0.000951147	0.0131845	0.013167	TRUE	Protein kinase superfamily protein
ATCG00730.1	22	5	-2.08169	-3.30459	0.000951147	0.0131845	0.013167	TRUE	photosynthetic electron transfer D
AT1G65540.1	11	0	-4.40362	-3.30561	0.000947692	0.0132025	0.0131629	TRUE	LETM1-like protein
AT2G01940.1	11	0	-4.40362	-3.30561	0.000947692	0.0132025	0.0131629	TRUE	C2H2-like zinc finger protein
AT3G02470.4	11	0	-4.40362	-3.30561	0.000947692	0.0132025	0.0131629	TRUE	S-adenosylmethionine decarboxylase
AT3G07760.1	11	0	-4.40362	-3.30561	0.000947692	0.0132025	0.0131629	TRUE	Sterile alpha motif (SAM) domain-containing protein
AT3G15400.1	11	0	-4.40362	-3.30561	0.000947692	0.0132025	0.0131629	TRUE	anther 20
AT4G27900.1	11	0	-4.40362	-3.30561	0.000947692	0.0132025	0.0131629	TRUE	CCT motif family protein
AT5G18230.4	11	0	-4.40362	-3.30561	0.000947692	0.0132025	0.0131629	TRUE	transcription regulator NOT2/NOT3/NOT5 family protein
AT5G22500.1	11	0	-4.40362	-3.30561	0.000947692	0.0132025	0.0131629	TRUE	fatty acid reductase 1
AT5G53850.3	11	0	-4.40362	-3.30561	0.000947692	0.0132025	0.0131629	TRUE	haloacid dehalogenase-like hydrolase family protein
AT5G66400.2	11	0	-4.40362	-3.30561	0.000947692	0.0132025	0.0131629	TRUE	Dehydrin family protein
AT2G46440.1	9	28	1.69325	3.30693	0.000943233	0.0131888	0.0131629	TRUE	cyclic nucleotide-gated channels
AT3G15660.2	12	33	1.51525	3.31332	0.000921944	0.0129171	0.0129171	TRUE	glutaredoxin 4
AT1G19396.3	56	25	-1.10768	-3.32131	0.000895966	0.012587	0.012587	TRUE	0
AT1G12650.1	1	12	3.64078	3.32156	0.000895171	0.0125886	0.0125843	TRUE	0
AT5G46500.4	1	12	3.64078	3.32156	0.000895171	0.0125886	0.0125843	TRUE	0
AT1G33290.3	20	4	-2.26611	-3.32206	0.000893552	0.012587	0.0125785	TRUE	P-loop containing nucleoside triphosphate hydrolases superfamily protein
AT4G04840.1	20	4	-2.26611	-3.32206	0.000893552	0.012587	0.0125785	TRUE	methionine sulfoxide reductase B6
AT4G38510.4	20	4	-2.26611	-3.32206	0.000893552	0.012587	0.0125785	TRUE	ATPase, V1 complex, subunit B protein
AT3G21870.1	53	23	-1.14854	-3.32666	0.00087892	0.0124229	0.0124229	TRUE	cyclin p2;1
AT2G07675.1	4	19	2.30374	3.33419	0.000855469	0.0121408	0.012116	TRUE	Ribosomal protein S12/S23 family protein
AT2G32680.1	4	19	2.30374	3.33419	0.000855469	0.0121408	0.012116	TRUE	receptor like protein 23
AT2G44380.1	4	19	2.30374	3.33419	0.000855469	0.0121408	0.012116	TRUE	Cysteine/Histidine-rich C1 domain family protein
AT4G31800.3	4	19	2.30374	3.33419	0.000855469	0.0121408	0.012116	TRUE	WRKY DNA-binding protein 18
AT4G35110.2	4	19	2.30374	3.33419	0.000855469	0.0121408	0.012116	TRUE	Arabidopsis phospholipase-like protein (PEARLI 4) family
AT5G25360.2	4	19	2.30374	3.33419	0.000855469	0.0121408	0.012116	TRUE	0
ATMG00980.1	4	19	2.30374	3.33419	0.000855469	0.0121408	0.012116	TRUE	Ribosomal protein S12/S23 family protein
AT2G47440.1	42	16	-1.3365	-3.33557	0.000851242	0.0121138	0.0121138	TRUE	Tetratricopeptide repeat (TPR)-like superfamily protein
AT1G75250.2	37	13	-1.4532	-3.33594	0.000850112	0.012106	0.012106	TRUE	RAD-like 6
AT1G48490.3	5	21	2.1262	3.33623	0.000849221	0.0121181	0.0121015	TRUE	Protein kinase superfamily protein
AT2G17220.1	5	21	2.1262	3.33623	0.000849221	0.0121181	0.0121015	TRUE	Protein kinase superfamily protein
AT3G25610.1	5	21	2.1262	3.33623	0.000849221	0.0121181	0.0121015	TRUE	ATPase E1-E2 type family protein / haloacid dehalogenase-like hydrolase family protein
AT4G13040.1	5	21	2.1262	3.33623	0.000849221	0.0121181	0.0121015	TRUE	Integrase-type DNA-binding superfamily protein
AT4G33300.1	5	21	2.1262	3.33623	0.000849221	0.0121181	0.0121015	TRUE	ADR1-like 1
AT3G25860.1	50	21	-1.19572	-3.33648	0.000848473	0.0121324	0.0121015	TRUE	2-oxoacid dehydrogenases acyltransferase family protein
AT4G16680.1	30	9	-1.68115	-3.34044	0.00083647	0.011973	0.0119689	TRUE	P-loop containing nucleoside triphosphate hydrolases superfamily protein
AT4G23600.1	30	9	-1.68115	-3.34044	0.00083647	0.011973	0.0119689	TRUE	Tyrosine transaminase family protein
AT2G23450.1	15	38	1.39685	3.34562	0.000820983	0.0117675	0.0117635	TRUE	Protein kinase superfamily protein
AT3G50950.2	15	38	1.39685	3.34562	0.000820983	0.0117675	0.0117635	TRUE	HOPZ-ACTIVATED RESISTANCE 1
AT1G08940.1	10	30	1.64078	3.34723	0.000816226	0.0117154	0.0117114	TRUE	Phosphoglycerate mutase family protein
AT5G20150.1	10	30	1.64078	3.34723	0.000816226	0.0117154	0.0117114	TRUE	SPX domain gene 1
AT1G19250.1	3	17	2.55832	3.3512	0.000804636	0.011581	0.011561	TRUE	flavin-dependent monooxygenase 1
AT2G34500.1	3	17	2.55832	3.3512	0.000804636	0.011581	0.011561	TRUE	cytochrome P450, family 710, subfamily A, polypeptide 1
AT3G19580.2	3	17	2.55832	3.3512	0.000804636	0.011581	0.011561	TRUE	zinc-finger protein 2
AT3G48020.1	3	17	2.55832	3.3512	0.000804636	0.011581	0.011561	TRUE	0
AT4G25230.2	3	17	2.55832	3.3512	0.000804636	0.011581	0.011561	TRUE	RPM1 interacting protein 2
AT5G35460.1	3	17	2.55832	3.3512	0.000804636	0.011581	0.011561	TRUE	0
AT5G43700.1	47	19	-1.25085	-3.35178	0.000802924	0.0115843	0.011561	TRUE	AUX/IAA transcriptional regulator family protein
AT1G02640.1	18	3	-2.52915	-3.36067	0.000777541	0.0112414	0.0112414	TRUE	beta-xylosidase 2
AT1G62300.1	13	35	1.48466	3.36114	0.000776219	0.011234	0.0112301	TRUE	WRKY family transcription factor
AT4G04960.1	13	35	1.48466	3.36114	0.000776219	0.011234	0.0112301	TRUE	Concanavalin A-like lectin protein kinase family protein
AT1G69930.1	7	25	1.89232	3.37371	0.000741618	0.0107519	0.0107519	TRUE	glutathione S-transferase TAU 11
AT3G28860.1	44	17	-1.31615	-3.37397	0.000740937	0.0107495	0.0107495	TRUE	ATP binding cassette subfamily B19
AT4G25580.1	52	22	-1.18519	-3.37875	0.000728163	0.0105789	0.0105789	TRUE	CAP160 protein
AT1G06890.4	0	11	4.51525	3.38941	0.000700436	0.0102439	0.0101974	TRUE	nodulin MtN21 /EamA-like transporter family protein
AT1G22570.2	0	11	4.51525	3.38941	0.000700436	0.0102439	0.0101974	TRUE	Major facilitator superfamily protein
AT2G02960.2	0	11	4.51525	3.38941	0.000700436	0.0102439	0.0101974	TRUE	RING/FYVE/PHD zinc finger superfamily protein
AT2G05830.4	0	11	4.51525	3.38941	0.000700436	0.0102439	0.0101974	TRUE	NagB/RpiA/CoA transferase-like superfamily protein
AT2G42780.2	0	11	4.51525	3.38941	0.000700436	0.0102439	0.0101974	TRUE	0
AT2G43070.4	0	11	4.51525	3.38941	0.000700436	0.0102439	0.0101974	TRUE	SIGNAL PEPTIDE PEPTIDASE-LIKE 3
AT3G13810.5	0	11	4.51525	3.38941	0.000700436	0.0102439	0.0101974	TRUE	indeterminate(ID)-domain 11
AT3G23080.3	0	11	4.51525	3.38941	0.000700436	0.0102439	0.0101974	TRUE	Polyketide cyclase/dehydrase and lipid transport superfamily protein
AT4G04620.1	0	11	4.51525	3.38941	0.000700436	0.0102439	0.0101974	TRUE	Ubiquitin-like superfamily protein
AT4G19670.2	0	11	4.51525	3.38941	0.000700436	0.0102439	0.0101974	TRUE	RING/U-box superfamily protein
AT4G23460.2	0	11	4.51525	3.38941	0.000700436	0.0102439	0.0101974	TRUE	Adaptin family protein
AT4G23700.2	0	11	4.51525	3.38941	0.000700436	0.0102439	0.0101974	TRUE	cation/H+ exchanger 17
AT5G53570.2	0	11	4.51525	3.38941	0.000700436	0.0102439	0.0101974	TRUE	Ypt/Rab-GAP domain of gyp1p superfamily protein
AT5G60410.5	0	11	4.51525	3.38941	0.000700436	0.0102439	0.0101974	TRUE	DNA-binding protein with MIZ/SP-RING zinc finger, PHD-finger and SAP domain
AT1G18740.1	18	43	1.31215	3.39257	0.000692395	0.0101871	0.0101799	TRUE	Protein of unknown function (DUF793)
AT2G14720.2	18	43	1.31215	3.39257	0.000692395	0.0101871	0.0101799	TRUE	vacuolar sorting receptor 4
AT5G41210.1	18	43	1.31215	3.39257	0.000692395	0.0101871	0.0101799	TRUE	glutathione S-transferase THETA 1
AT1G21390.1	2	15	2.96271	3.39877	0.000676902	0.00999084	0.00998024	TRUE	embryo defective 2170
AT2G04450.1	2	15	2.96271	3.39877	0.000676902	0.00999084	0.00998024	TRUE	nudix hydrolase homolog 6
AT2G25297.2	2	15	2.96271	3.39877	0.000676902	0.00999084	0.00998024	TRUE	#N/A
AT3G48090.2	2	15	2.96271	3.39877	0.000676902	0.00999084	0.00998024	TRUE	alpha/beta-Hydrolases superfamily protein
AT1G80380.3	29	59	1.08048	3.40636	0.00065835	0.009755	0.009755	TRUE	P-loop containing nucleoside triphosphate hydrolases superfamily protein
AT2G43350.1	24	52	1.17129	3.41256	0.000643566	0.00956994	0.00956994	TRUE	glutathione peroxidase 3
AT1G23440.3	26	55	1.13674	3.42653	0.00061134	0.00911675	0.0091159	TRUE	Peptidase C15, pyroglutamyl peptidase I-like
AT2G13790.1	31	62	1.05582	3.42681	0.000610725	0.00911737	0.0091141	TRUE	somatic embryogenesis receptor-like kinase 4
AT5G37070.1	31	62	1.05582	3.42681	0.000610725	0.00911737	0.0091141	TRUE	Protein of unknown function, DUF538
AT2G17560.1	16	2	-2.94418	-3.43246	0.000598137	0.00894224	0.00893904	TRUE	high mobility group B4
AT5G24920.1	16	2	-2.94418	-3.43246	0.000598137	0.00894224	0.00893904	TRUE	glutamine dumper 5
AT1G27130.1	51	21	-1.22429	-3.43315	0.000596612	0.00893225	0.00892905	TRUE	glutathione S-transferase tau 13
AT5G18500.6	51	21	-1.22429	-3.43315	0.000596612	0.00893225	0.00892905	TRUE	Protein kinase superfamily protein
AT4G26270.1	9	29	1.74387	3.43582	0.000590769	0.00885431	0.00885431	TRUE	phosphofructokinase 3
AT3G28740.1	25	6	-2.00308	-3.43617	0.00058999	0.008849	0.008849	TRUE	Cytochrome P450 superfamily protein
AT4G23870.1	27	7	-1.89172	-3.43816	0.000585673	0.0087969	0.0087969	TRUE	0
AT5G67030.1	28	58	1.10644	3.443	0.000575297	0.00869116	0.00869116	TRUE	zeaxanthin epoxidase (ZEP) (ABA1)
AT2G23130.1	23	5	-2.14582	-3.44446	0.000572195	0.00865369	0.00865056	TRUE	arabinogalactan protein 17
AT3G62070.1	23	5	-2.14582	-3.44446	0.000572195	0.00865369	0.00865056	TRUE	0
AT5G49760.1	19	45	1.29974	3.44514	0.000570754	0.0086413	0.0086413	TRUE	Leucine-rich repeat protein kinase family protein
AT2G42880.1	48	19	-1.28122	-3.45129	0.000557908	0.00846834	0.00846526	TRUE	MAP kinase 20
AT3G11700.1	48	19	-1.28122	-3.45129	0.000557908	0.00846834	0.00846526	TRUE	FASCICLIN-like arabinogalactan protein 18 precursor
AT5G57340.1	62	28	-1.09103	-3.45211	0.000556211	0.00845181	0.00845181	TRUE	0
AT1G08200.1	59	26	-1.12639	-3.45546	0.000549347	0.0083658	0.0083658	TRUE	UDP-D-apiose/UDP-D-xylose synthase 2
AT4G04630.1	31	9	-1.72846	-3.4627	0.00053478	0.00817383	0.00817044	TRUE	Protein of unknown function, DUF584
AT4G38260.1	25	54	1.16685	3.46704	0.00052623	0.00806087	0.00806087	TRUE	Protein of unknown function (DUF833)
AT2G42380.2	12	0	-4.52915	-3.47461	0.000511597	0.00788015	0.00785982	TRUE	Basic-leucine zipper (bZIP) transcription factor family protein
AT3G11550.1	12	0	-4.52915	-3.47461	0.000511597	0.00788015	0.00785982	TRUE	Uncharacterised protein family (UPF0497)
AT4G18140.3	12	0	-4.52915	-3.47461	0.000511597	0.00788015	0.00785982	TRUE	SCP1-like small phosphatase 4b
AT4G25500.5	12	0	-4.52915	-3.47461	0.000511597	0.00788015	0.00785982	TRUE	arginine/serine-rich splicing factor 35
AT4G32570.2	12	0	-4.52915	-3.47461	0.000511597	0.00788015	0.00785982	TRUE	TIFY domain protein 8
AT5G07100.3	12	0	-4.52915	-3.47461	0.000511597	0.00788015	0.00785982	TRUE	WRKY DNA-binding protein 26
AT5G07440.1	12	0	-4.52915	-3.47461	0.000511597	0.00788015	0.00785982	TRUE	glutamate dehydrogenase 2
AT5G23750.3	12	0	-4.52915	-3.47461	0.000511597	0.00788015	0.00785982	TRUE	Remorin family protein
AT2G38120.1	45	17	-1.34858	-3.47656	0.000507898	0.00784927	0.00784927	TRUE	Transmembrane amino acid transporter family protein
AT5G19930.1	5	22	2.19332	3.4818	0.000498054	0.00772577	0.00772577	TRUE	Protein of unknown function DUF92, transmembrane
AT3G06690.1	4	20	2.37774	3.48571	0.000490836	0.00762515	0.00762515	TRUE	acyl-CoA oxidases;oxidoreductases, acting on the CH-CH group of donors;FAD binding;oxidoreductases;acyl-CoA oxidases
AT5G47370.1	50	20	-1.26611	-3.49006	0.000482921	0.00751339	0.00751339	TRUE	Homeobox-leucine zipper protein 4 (HB-4) / HD-ZIP protein
AT1G22510.1	6	24	2.05582	3.49083	0.000481517	0.00749993	0.00749713	TRUE	RING/U-box protein with domain of unknown function (DUF 1232)
AT2G17130.1	6	24	2.05582	3.49083	0.000481517	0.00749993	0.00749713	TRUE	isocitrate dehydrogenase subunit 2
AT4G27830.2	1	13	3.75625	3.49617	0.000471982	0.00739562	0.00739284	TRUE	beta glucosidase 10
AT4G37990.1	1	13	3.75625	3.49617	0.000471982	0.00739562	0.00739284	TRUE	elicitor-activated gene 3-2
AT1G32990.1	70	33	-1.02907	-3.49715	0.000470263	0.007377	0.007377	TRUE	plastid ribosomal protein l11
AT2G20610.1	34	67	1.03444	3.50315	0.000459791	0.00721816	0.00721816	TRUE	Tyrosine transaminase family protein
AT5G53880.1	35	11	-1.61404	-3.50457	0.000457342	0.00718784	0.00718513	TRUE	0
ATCG00790.1	35	11	-1.61404	-3.50457	0.000457342	0.00718784	0.00718513	TRUE	ribosomal protein L16
AT1G70530.1	16	41	1.41337	3.50622	0.000454519	0.00715156	0.00715156	TRUE	cysteine-rich RLK (RECEPTOR-like protein kinase) 3
AT4G31410.3	3	18	2.64078	3.509	0.000449794	0.00708256	0.00708256	TRUE	Protein of unknown function (DUF1644)
AT3G13062.2	24	53	1.19877	3.50929	0.000449298	0.00708009	0.00708009	TRUE	Polyketide cyclase/dehydrase and lipid transport superfamily protein
AT1G78820.1	19	3	-2.60715	-3.51146	0.00044565	0.00703858	0.00703325	TRUE	D-mannose binding lectin protein with Apple-like carbohydrate-binding domain
AT5G50720.1	19	3	-2.60715	-3.51146	0.00044565	0.00703858	0.00703325	TRUE	HVA22 homologue E
AT5G62290.2	19	3	-2.60715	-3.51146	0.00044565	0.00703858	0.00703325	TRUE	nucleotide-sensitive chloride conductance regulator (ICln) family protein
AT4G36980.2	55	23	-1.20198	-3.51384	0.000441682	0.00698648	0.00698648	TRUE	0
AT1G76990.4	26	56	1.16273	3.52072	0.000430383	0.00681292	0.00681292	TRUE	ACT domain repeat 3
AT5G20400.1	8	28	1.86317	3.53321	0.000410542	0.00651617	0.00651369	TRUE	2-oxoglutarate (2OG) and Fe(II)-dependent oxygenase superfamily protein
AT5G40240.1	8	28	1.86317	3.53321	0.000410542	0.00651617	0.00651369	TRUE	nodulin MtN21 /EamA-like transporter family protein
AT2G40890.1	23	52	1.23269	3.55344	0.000380235	0.00604203	0.00604203	TRUE	cytochrome P450, family 98, subfamily A, polypeptide 3
AT1G06700.2	57	24	-1.19211	-3.55386	0.000379625	0.00603693	0.00603693	TRUE	Protein kinase superfamily protein
AT2G16900.2	17	43	1.39462	3.55462	0.000378529	0.0060241	0.0060241	TRUE	Arabidopsis phospholipase-like protein (PEARLI 4) family
AT3G14010.3	39	13	-1.52915	-3.55679	0.000375409	0.00597901	0.00597901	TRUE	CTC-interacting domain 4
AT1G22690.1	14	1	-3.75154	-3.55708	0.000374999	0.00598163	0.00597705	TRUE	Gibberellin-regulated family protein
AT3G06400.3	14	1	-3.75154	-3.55708	0.000374999	0.00598163	0.00597705	TRUE	chromatin-remodeling protein 11
AT3G26570.2	14	1	-3.75154	-3.55708	0.000374999	0.00598163	0.00597705	TRUE	phosphate transporter 2;1
AT1G03080.2	0	12	4.64078	3.56025	0.000370504	0.00594174	0.00591897	TRUE	kinase interacting (KIP1-like) family protein
AT2G03530.1	0	12	4.64078	3.56025	0.000370504	0.00594174	0.00591897	TRUE	ureide permease 2
AT2G05440.1	0	12	4.64078	3.56025	0.000370504	0.00594174	0.00591897	TRUE	GLYCINE RICH PROTEIN 9
AT2G27350.1	0	12	4.64078	3.56025	0.000370504	0.00594174	0.00591897	TRUE	OTU-like cysteine protease family protein
AT2G40935.6	0	12	4.64078	3.56025	0.000370504	0.00594174	0.00591897	TRUE	PLAC8 family protein
AT3G02180.2	0	12	4.64078	3.56025	0.000370504	0.00594174	0.00591897	TRUE	SPIRAL1-like3
AT3G15400.2	0	12	4.64078	3.56025	0.000370504	0.00594174	0.00591897	TRUE	anther 20
AT3G20060.2	0	12	4.64078	3.56025	0.000370504	0.00594174	0.00591897	TRUE	ubiquitin-conjugating enzyme19
AT5G11920.1	0	12	4.64078	3.56025	0.000370504	0.00594174	0.00591897	TRUE	6-&1-fructan exohydrolase
AT5G16510.1	0	12	4.64078	3.56025	0.000370504	0.00594174	0.00591897	TRUE	Alpha-1,4-glucan-protein synthase family protein
AT5G42820.2	0	12	4.64078	3.56025	0.000370504	0.00594174	0.00591897	TRUE	Zinc finger C-x8-C-x5-C-x3-H type family protein
AT3G06420.1	9	30	1.79278	3.56224	0.000367697	0.00592407	0.00591897	TRUE	Ubiquitin-like superfamily protein
AT4G23150.1	2	16	3.05582	3.5626	0.000367198	0.0059229	0.00591897	TRUE	cysteine-rich RLK (RECEPTOR-like protein kinase) 7
AT5G57480.1	2	16	3.05582	3.5626	0.000367198	0.0059229	0.00591897	TRUE	P-loop containing nucleoside triphosphate hydrolases superfamily protein
AT1G18210.2	27	58	1.15891	3.57363	0.00035207	0.00569873	0.00569873	TRUE	Calcium-binding EF-hand family protein
AT2G21270.1	37	72	1.01629	3.57903	0.000344873	0.00559091	0.00559091	TRUE	ubiquitin fusion degradation 1
AT1G65370.1	24	5	-2.20722	-3.58092	0.000342383	0.00556353	0.0055592	TRUE	TRAF-like family protein
AT4G27960.2	24	5	-2.20722	-3.58092	0.000342383	0.00556353	0.0055592	TRUE	ubiquitin conjugating enzyme 9
AT4G33625.3	24	5	-2.20722	-3.58092	0.000342383	0.00556353	0.0055592	TRUE	0
AT1G14280.1	74	35	-1.02436	-3.58212	0.000340811	0.00554663	0.00554663	TRUE	phytochrome kinase substrate 2
AT1G66880.3	29	61	1.12857	3.58776	0.000333527	0.00543869	0.00543388	TRUE	Protein kinase superfamily protein
AT4G16330.2	29	61	1.12857	3.58776	0.000333527	0.00543869	0.00543388	TRUE	2-oxoglutarate (2OG) and Fe(II)-dependent oxygenase superfamily protein
AT3G26500.1	13	37	1.56483	3.5922	0.0003279	0.00535322	0.00535322	TRUE	plant intracellular ras group-related LRR 2
AT1G20920.3	22	4	-2.40362	-3.60861	0.000307846	0.00503964	0.00503766	TRUE	P-loop containing nucleoside triphosphate hydrolases superfamily protein
ATCG00340.1	22	4	-2.40362	-3.60861	0.000307846	0.00503964	0.00503766	TRUE	Photosystem I, PsaA/PsaB protein
AT5G23860.2	36	11	-1.65468	-3.61821	0.000296646	0.00487735	0.00487735	TRUE	tubulin beta 8
AT4G38690.1	70	32	-1.07347	-3.62006	0.00029454	0.00484654	0.00484654	TRUE	PLC-like phosphodiesterases superfamily protein
AT4G10030.1	67	30	-1.10338	-3.6215	0.000292895	0.00482329	0.00482329	TRUE	alpha/beta-Hydrolases superfamily protein
AT2G42360.1	5	23	2.25745	3.62365	0.000290472	0.00479475	0.00479247	TRUE	RING/U-box superfamily protein
AT1G66970.1	28	60	1.15535	3.6258	0.00028807	0.00475886	0.00475886	TRUE	SHV3-like 2
AT1G29050.1	6	25	2.11471	3.62767	0.000285989	0.00473763	0.00473199	TRUE	TRICHOME BIREFRINGENCE-LIKE 38
AT1G54210.1	6	25	2.11471	3.62767	0.000285989	0.00473763	0.00473199	TRUE	Ubiquitin-like superfamily protein
AT2G31865.1	6	25	2.11471	3.62767	0.000285989	0.00473763	0.00473199	TRUE	poly(ADP-ribose) glycohydrolase 2
AT3G60415.1	6	25	2.11471	3.62767	0.000285989	0.00473763	0.00473199	TRUE	#N/A
AT4G23170.1	11	34	1.68385	3.62975	0.000283695	0.00470897	0.00470897	TRUE	receptor-like protein kinase-related family protein
AT2G46430.1	4	21	2.44813	3.63294	0.000280209	0.00465667	0.00465481	TRUE	cyclic nucleotide gated channel 3
AT3G12500.1	4	21	2.44813	3.63294	0.000280209	0.00465667	0.00465481	TRUE	basic chitinase
AT2G22980.4	13	0	-4.64462	-3.63522	0.000277743	0.00463416	0.00462861	TRUE	serine carboxypeptidase-like 13
AT2G37760.1	13	0	-4.64462	-3.63522	0.000277743	0.00463416	0.00462861	TRUE	NAD(P)-linked oxidoreductase superfamily protein
AT4G24230.3	13	0	-4.64462	-3.63522	0.000277743	0.00463416	0.00462861	TRUE	acyl-CoA-binding domain 3
AT4G32280.3	13	0	-4.64462	-3.63522	0.000277743	0.00463416	0.00462861	TRUE	indole-3-acetic acid inducible 29
AT4G08850.1	35	70	1.05582	3.6412	0.000271373	0.00453695	0.00453695	TRUE	Leucine-rich repeat receptor-like protein kinase family protein
AT1G74910.1	58	24	-1.2172	-3.64447	0.000267944	0.00448322	0.00448322	TRUE	ADP-glucose pyrophosphorylase family protein
ATCG00480.1	45	16	-1.43604	-3.64634	0.000265999	0.00445425	0.00445425	TRUE	ATP synthase subunit beta
AT3G05970.1	32	66	1.10021	3.65605	0.000256127	0.00429585	0.00429585	TRUE	long-chain acyl-CoA synthetase 6
AT1G26210.1	20	3	-2.68115	-3.65773	0.000254454	0.00427466	0.00427122	TRUE	SOB five-like 1
AT3G15540.1	20	3	-2.68115	-3.65773	0.000254454	0.00427466	0.00427122	TRUE	indole-3-acetic acid inducible 19
ATCG00270.1	20	3	-2.68115	-3.65773	0.000254454	0.00427466	0.00427122	TRUE	photosystem II reaction center protein D
AT1G24145.1	17	44	1.42778	3.66013	0.000252087	0.00424173	0.00424173	TRUE	0
AT3G50685.1	72	33	-1.06972	-3.66096	0.000251275	0.00423492	0.00423492	TRUE	0
AT2G44290.1	8	29	1.9138	3.6612	0.00025104	0.00423609	0.00423438	TRUE	Bifunctional inhibitor/lipid-transfer protein/seed storage 2S albumin superfamily protein
AT3G22160.1	8	29	1.9138	3.6612	0.00025104	0.00423609	0.00423438	TRUE	VQ motif-containing protein
AT1G66260.2	37	73	1.03619	3.66171	0.000250532	0.00423266	0.00423266	TRUE	RNA-binding (RRM/RBD/RNP motifs) family protein
AT4G23270.3	3	19	2.71878	3.66181	0.000250438	0.00423793	0.00423266	TRUE	cysteine-rich RLK (RECEPTOR-like protein kinase) 19
AT4G27652.1	3	19	2.71878	3.66181	0.000250438	0.00423793	0.00423266	TRUE	0
AT4G37150.1	3	19	2.71878	3.66181	0.000250438	0.00423793	0.00423266	TRUE	methyl esterase 9
AT3G25010.1	1	14	3.86317	3.66292	0.000249352	0.00422813	0.00422642	TRUE	receptor like protein 41
AT5G64810.1	1	14	3.86317	3.66292	0.000249352	0.00422813	0.00422642	TRUE	WRKY DNA-binding protein 51
AT2G39470.1	29	7	-1.99481	-3.69089	0.000223473	0.00381883	0.00381883	TRUE	PsbP-like protein 2
AT5G24570.1	42	14	-1.52915	-3.69106	0.000223319	0.00381932	0.00381883	TRUE	0
AT1G28380.1	22	52	1.29682	3.69699	0.000218175	0.00373594	0.0037344	TRUE	MAC/Perforin domain-containing protein
AT1G52870.1	22	52	1.29682	3.69699	0.000218175	0.00373594	0.0037344	TRUE	Peroxisomal membrane 22 kDa (Mpv17/PMP22) family protein
AT4G16563.1	27	6	-2.11411	-3.6971	0.000218079	0.00374044	0.0037344	TRUE	Eukaryotic aspartyl protease family protein
AT4G32330.1	27	6	-2.11411	-3.6971	0.000218079	0.00374044	0.0037344	TRUE	TPX2 (targeting protein for Xklp2) protein family
AT4G17840.1	24	55	1.25221	3.69984	0.000215738	0.00370486	0.00370486	TRUE	0
AT1G15790.1	13	38	1.6033	3.70514	0.000211274	0.0036312	0.0036312	TRUE	0
AT3G52500.1	80	38	-1.01819	-3.70605	0.000210514	0.00362112	0.00362112	TRUE	Eukaryotic aspartyl protease family protein
AT2G34470.1	38	75	1.03671	3.71307	0.000204762	0.00352508	0.00352508	TRUE	urease accessory protein G
AT4G34770.1	15	1	-3.85108	-3.71498	0.000203216	0.00350137	0.00350137	TRUE	SAUR-like auxin-responsive protein family
AT4G35600.1	10	33	1.77828	3.71522	0.000203023	0.00350094	0.00350094	TRUE	Protein kinase superfamily protein
AT5G27350.1	28	61	1.1792	3.71596	0.000202433	0.00349365	0.00349365	TRUE	Major facilitator superfamily protein
AT1G77490.2	44	15	-1.49673	-3.71866	0.000200283	0.00346227	0.00346227	TRUE	thylakoidal ascorbate peroxidase
AT4G04490.1	2	17	3.14328	3.72053	0.000198802	0.00344238	0.00343953	TRUE	cysteine-rich RLK (RECEPTOR-like protein kinase) 36
AT4G11910.1	2	17	3.14328	3.72053	0.000198802	0.00344238	0.00343953	TRUE	0
AT5G67340.2	2	17	3.14328	3.72053	0.000198802	0.00344238	0.00343953	TRUE	ARM repeat superfamily protein
AT3G04400.2	0	13	4.75625	3.72259	0.000197189	0.00342441	0.00342298	TRUE	Ribosomal protein L14p/L23e family protein
AT5G26940.1	0	13	4.75625	3.72259	0.000197189	0.00342441	0.00342298	TRUE	Polynucleotidyl transferase, ribonuclease H-like superfamily protein
AT2G34560.1	18	2	-3.11411	-3.73906	0.000184711	0.00321977	0.00321977	TRUE	P-loop containing nucleoside triphosphate hydrolases superfamily protein
AT2G15890.2	76	35	-1.06283	-3.74153	0.000182903	0.00319093	0.00319093	TRUE	maternal effect embryo arrest 14
AT1G09570.1	51	19	-1.36868	-3.7432	0.000181689	0.00317374	0.00317241	TRUE	phytochrome A
AT2G35880.1	51	19	-1.36868	-3.7432	0.000181689	0.00317374	0.00317241	TRUE	TPX2 (targeting protein for Xklp2) protein family
AT2G36580.1	14	40	1.57039	3.74465	0.000180642	0.00316207	0.00316207	TRUE	Pyruvate kinase family protein
AT1G16920.1	23	4	-2.46775	-3.74629	0.00017947	0.00314683	0.00314419	TRUE	RAB GTPase homolog A1B
AT1G23080.1	23	4	-2.46775	-3.74629	0.00017947	0.00314683	0.00314419	TRUE	Auxin efflux carrier family protein
AT4G34760.1	23	4	-2.46775	-3.74629	0.00017947	0.00314683	0.00314419	TRUE	SAUR-like auxin-responsive protein family
AT5G61660.1	46	16	-1.46775	-3.74739	0.000178682	0.00313831	0.00313831	TRUE	glycine-rich protein
AT1G72680.1	25	57	1.24485	3.74914	0.00017744	0.00311912	0.00311912	TRUE	cinnamyl-alcohol dehydrogenase
AT2G17230.1	39	12	-1.64462	-3.7496	0.000177115	0.00311865	0.00311865	TRUE	EXORDIUM like 5
AT3G16660.1	64	27	-1.1893	-3.75871	0.000170791	0.00302006	0.00302006	TRUE	Pollen Ole e 1 allergen and extensin family protein
AT3G24180.2	6	26	2.17129	3.76144	0.000168939	0.00299111	0.00298984	TRUE	Beta-glucosidase, GBA2 type family protein
AT4G23260.2	6	26	2.17129	3.76144	0.000168939	0.00299111	0.00298984	TRUE	cysteine-rich RLK (RECEPTOR-like protein kinase) 18
AT1G30900.1	5	24	2.31885	3.76203	0.000168541	0.0029917	0.00298788	TRUE	VACUOLAR SORTING RECEPTOR 6
AT1G74020.1	5	24	2.31885	3.76203	0.000168541	0.0029917	0.00298788	TRUE	strictosidine synthase 2
AT2G38790.1	5	24	2.31885	3.76203	0.000168541	0.0029917	0.00298788	TRUE	0
AT5G52810.1	5	24	2.31885	3.76203	0.000168541	0.0029917	0.00298788	TRUE	NAD(P)-binding Rossmann-fold superfamily protein
AT5G40240.2	7	28	2.05582	3.77054	0.000162897	0.00289768	0.00289768	TRUE	nodulin MtN21 /EamA-like transporter family protein
AT2G17420.1	36	73	1.07571	3.77545	0.000159719	0.00284357	0.00284357	TRUE	NADPH-dependent thioredoxin reductase A
AT4G14400.1	4	22	2.51525	3.7762	0.000159239	0.00283745	0.00283745	TRUE	ankyrin repeat family protein
AT5G06700.1	48	17	-1.44168	-3.77704	0.000158702	0.00283273	0.00283218	TRUE	Plant protein of unknown function (DUF828)
AT1G23120.1	8	30	1.96271	3.78672	0.000152648	0.00273168	0.00273168	TRUE	Polyketide cyclase/dehydrase and lipid transport superfamily protein
AT1G18730.5	14	0	-4.75154	-3.78844	0.000151595	0.00271749	0.00271516	TRUE	NDH dependent flow 6
AT1G52370.4	14	0	-4.75154	-3.78844	0.000151595	0.00271749	0.00271516	TRUE	Ribosomal protein L22p/L17e family protein
AT5G57565.6	14	0	-4.75154	-3.78844	0.000151595	0.00271749	0.00271516	TRUE	Protein kinase superfamily protein
AT1G22370.1	21	3	-2.75154	-3.79983	0.000144795	0.00260232	0.00260232	TRUE	UDP-glucosyl transferase 85A5
AT5G57910.1	43	83	1.00459	3.80621	0.000141111	0.00254048	0.00254048	TRUE	0
AT1G34750.1	9	32	1.88589	3.80821	0.000139979	0.00252447	0.00252447	TRUE	Protein phosphatase 2C family protein
AT1G22690.2	55	21	-1.33323	-3.80987	0.00013904	0.00251079	0.0025097	TRUE	Gibberellin-regulated family protein
AT5G62300.2	55	21	-1.33323	-3.80987	0.00013904	0.00251079	0.0025097	TRUE	Ribosomal protein S10p/S20e family protein
AT1G23020.2	3	20	2.79278	3.81003	0.000138952	0.00251247	0.0025097	TRUE	ferric reduction oxidase 3
AT2G29290.2	30	7	-2.04372	-3.81357	0.000136975	0.00247887	0.00247887	TRUE	NAD(P)-binding Rossmann-fold superfamily protein
AT3G47250.1	30	65	1.17129	3.81538	0.000135976	0.00246292	0.00246292	TRUE	Plant protein of unknown function (DUF247)
AT5G02760.1	34	9	-1.86172	-3.81682	0.000135185	0.00245072	0.00245072	TRUE	Protein phosphatase 2C family protein
AT5G03040.2	74	33	-1.10924	-3.82233	0.000132196	0.00239863	0.00239863	TRUE	IQ-domain 2
AT4G00700.2	1	15	3.96271	3.82267	0.000132014	0.00240055	0.00239742	TRUE	C2 calcium/lipid-binding plant phosphoribosyltransferase family protein
AT4G16990.16	1	15	3.96271	3.82267	0.000132014	0.00240055	0.00239742	TRUE	disease resistance protein (TIR-NBS class), putative
AT4G23140.1	1	15	3.96271	3.82267	0.000132014	0.00240055	0.00239742	TRUE	cysteine-rich RLK (RECEPTOR-like protein kinase) 6
AT5G06730.1	1	15	3.96271	3.82267	0.000132014	0.00240055	0.00239742	TRUE	Peroxidase superfamily protein
AT1G09130.2	28	6	-2.16658	-3.82346	0.000131594	0.00240023	0.00239742	TRUE	ATP-dependent caseinolytic (Clp) protease/crotonase family protein
AT1G29660.1	28	6	-2.16658	-3.82346	0.000131594	0.00240023	0.00239742	TRUE	GDSL-like Lipase/Acylhydrolase superfamily protein
AT4G20870.1	28	6	-2.16658	-3.82346	0.000131594	0.00240023	0.00239742	TRUE	fatty acid hydroxylase 2
AT5G23010.1	37	75	1.07518	3.82528	0.000130625	0.00238675	0.00238675	TRUE	methylthioalkylmalate synthase 1
AT1G70520.1	16	44	1.51525	3.82591	0.000130289	0.00238373	0.00238268	TRUE	cysteine-rich RLK (RECEPTOR-like protein kinase) 2
AT1G76650.3	16	44	1.51525	3.82591	0.000130289	0.00238373	0.00238268	TRUE	calmodulin-like 38
AT1G15010.1	23	55	1.31361	3.84017	0.000122947	0.00226231	0.00226231	TRUE	0
AT4G33920.1	25	58	1.26994	3.84138	0.000122346	0.00225325	0.00225325	TRUE	Protein phosphatase 2C family protein
AT2G38530.1	57	22	-1.31764	-3.84356	0.000121265	0.0022353	0.0022353	TRUE	lipid transfer protein 2
AT3G23570.1	27	61	1.23167	3.84617	0.000119979	0.00221356	0.00221356	TRUE	alpha/beta-Hydrolases superfamily protein
AT1G48440.1	44	85	1.00577	3.85555	0.000115469	0.00213223	0.00213223	TRUE	B-cell receptor-associated 31-like
AT3G05200.1	36	74	1.09534	3.85744	0.00011458	0.0021177	0.0021177	TRUE	RING/U-box superfamily protein
AT2G21330.3	82	38	-1.05381	-3.85947	0.000113632	0.00210391	0.00210391	TRUE	fructose-bisphosphate aldolase 1
AT3G29370.1	16	1	-3.94418	-3.86669	0.000110322	0.00204717	0.00204626	TRUE	0
AT3G54830.1	16	1	-3.94418	-3.86669	0.000110322	0.00204717	0.00204626	TRUE	Transmembrane amino acid transporter family protein
AT1G55920.1	17	46	1.49191	3.86727	0.000110061	0.0020487	0.00204626	TRUE	serine acetyltransferase 2;1
AT4G21840.1	2	18	3.22574	3.87309	0.000107463	0.00200483	0.00200214	TRUE	methionine sulfoxide reductase B8
AT4G31970.1	2	18	3.22574	3.87309	0.000107463	0.00200483	0.00200214	TRUE	cytochrome P450, family 82, subfamily C, polypeptide 2
AT4G39610.1	2	18	3.22574	3.87309	0.000107463	0.00200483	0.00200214	TRUE	Protein of unknown function, DUF617
AT5G26170.1	2	18	3.22574	3.87309	0.000107463	0.00200483	0.00200214	TRUE	WRKY DNA-binding protein 50
AT1G76560.1	33	70	1.1407	3.87651	0.000105967	0.00198313	0.00198313	TRUE	CP12 domain-containing protein 3
AT1G66960.3	0	14	4.86317	3.87745	0.000105559	0.00198349	0.00197726	TRUE	Terpenoid cyclases family protein
AT1G68020.3	0	14	4.86317	3.87745	0.000105559	0.00198349	0.00197726	TRUE	UDP-Glycosyltransferase / trehalose-phosphatase family protein
AT2G28940.2	0	14	4.86317	3.87745	0.000105559	0.00198349	0.00197726	TRUE	Protein kinase superfamily protein
AT2G31955.2	0	14	4.86317	3.87745	0.000105559	0.00198349	0.00197726	TRUE	cofactor of nitrate reductase and xanthine dehydrogenase 2
AT3G22950.2	0	14	4.86317	3.87745	0.000105559	0.00198349	0.00197726	TRUE	ADP-ribosylation factor C1
AT3G47340.4	0	14	4.86317	3.87745	0.000105559	0.00198349	0.00197726	TRUE	glutamine-dependent asparagine synthase 1
AT3G62830.2	0	14	4.86317	3.87745	0.000105559	0.00198349	0.00197726	TRUE	NAD(P)-binding Rossmann-fold superfamily protein
AT5G35100.2	0	14	4.86317	3.87745	0.000105559	0.00198349	0.00197726	TRUE	Cyclophilin-like peptidyl-prolyl cis-trans isomerase family protein
AT2G05790.1	24	4	-2.52915	-3.88057	0.000104211	0.00196615	0.00196615	TRUE	O-Glycosyl hydrolases family 17 protein
AT2G01540.1	22	54	1.35127	3.88873	0.000100772	0.00190471	0.00190471	TRUE	Calcium-dependent lipid-binding (CaLB domain) family protein
AT3G46690.1	15	43	1.57519	3.89118	9.97597e-05	0.00188729	0.00188729	TRUE	UDP-Glycosyltransferase superfamily protein
AT1G65440.1	6	27	2.22574	3.89231	9.92927e-05	0.00188187	0.00188135	TRUE	global transcription factor group B1
AT5G20950.2	20	51	1.40631	3.89576	9.78927e-05	0.00185702	0.00185702	TRUE	Glycosyl hydrolase family protein
AT2G30020.1	5	25	2.37774	3.89715	9.7333e-05	0.00184977	0.00184809	TRUE	Protein phosphatase 2C family protein
AT5G38710.1	5	25	2.37774	3.89715	9.7333e-05	0.00184977	0.00184809	TRUE	Methylenetetrahydrofolate reductase family protein
AT5G62770.1	5	25	2.37774	3.89715	9.7333e-05	0.00184977	0.00184809	TRUE	Protein of unknown function (DUF1645)
AT2G24270.1	84	39	-1.0511	-3.89805	9.6972e-05	0.00184712	0.00184628	TRUE	aldehyde dehydrogenase 11A3
AT2G26690.1	84	39	-1.0511	-3.89805	9.6972e-05	0.00184712	0.00184628	TRUE	Major facilitator superfamily protein
AT5G35170.1	75	33	-1.12861	-3.90214	9.53478e-05	0.00182034	0.00182034	TRUE	adenylate kinase family protein
AT3G10720.2	51	18	-1.44669	-3.90341	9.48468e-05	0.00181243	0.00181243	TRUE	Plant invertase/pectin methylesterase inhibitor superfamily
AT1G30120.1	90	43	-1.00977	-3.90409	9.45804e-05	0.001809	0.001809	TRUE	pyruvate dehydrogenase E1 beta
AT2G36460.3	18	48	1.47085	3.90892	9.27094e-05	0.00177648	0.00177648	TRUE	Aldolase superfamily protein
AT3G27210.1	8	31	2.01001	3.90991	9.233e-05	0.00177083	0.00177083	TRUE	0
AT2G27660.1	4	23	2.57938	3.91576	9.01216e-05	0.00173166	0.00173007	TRUE	Cysteine/Histidine-rich C1 domain family protein
AT4G37310.1	4	23	2.57938	3.91576	9.01216e-05	0.00173166	0.00173007	TRUE	cytochrome P450, family 81, subfamily H, polypeptide 1
AT5G22450.2	4	23	2.57938	3.91576	9.01216e-05	0.00173166	0.00173007	TRUE	0
AT5G64370.1	34	72	1.13828	3.92478	8.68076e-05	0.00167261	0.00167261	TRUE	beta-ureidopropionase
AT5G61010.2	9	33	1.93028	3.92795	8.5672e-05	0.00165226	0.00165226	TRUE	exocyst subunit exo70 family protein E2
AT2G28630.1	66	27	-1.23369	-3.92913	8.52542e-05	0.00164572	0.00164572	TRUE	3-ketoacyl-CoA synthase 12
AT2G45960.2	35	9	-1.90354	-3.93094	8.46148e-05	0.00163489	0.00163489	TRUE	plasma membrane intrinsic protein 1B
AT2G44140.2	15	0	-4.85108	-3.93509	8.31639e-05	0.00161359	0.00160984	TRUE	Peptidase family C54 protein
AT2G45190.2	15	0	-4.85108	-3.93509	8.31639e-05	0.00161359	0.00160984	TRUE	Plant-specific transcription factor YABBY family protein
AT4G02130.3	15	0	-4.85108	-3.93509	8.31639e-05	0.00161359	0.00160984	TRUE	galacturonosyltransferase 6
AT4G17100.2	15	0	-4.85108	-3.93509	8.31639e-05	0.00161359	0.00160984	TRUE	0
AT5G22450.3	15	0	-4.85108	-3.93509	8.31639e-05	0.00161359	0.00160984	TRUE	0
AT5G51915.1	15	0	-4.85108	-3.93509	8.31639e-05	0.00161359	0.00160984	TRUE	#N/A
AT1G66260.1	37	10	-1.83171	-3.93789	8.22013e-05	0.00160087	0.00160012	TRUE	RNA-binding (RRM/RBD/RNP motifs) family protein
AT2G14900.1	37	10	-1.83171	-3.93789	8.22013e-05	0.00160087	0.00160012	TRUE	Gibberellin-regulated family protein
AT4G39800.1	22	3	-2.81865	-3.93805	8.21469e-05	0.00160206	0.00160012	TRUE	myo-inositol-1-phosphate synthase 1
AT1G28330.6	48	16	-1.52915	-3.94592	7.94938e-05	0.00155322	0.00155322	TRUE	dormancy-associated protein-like 1
AT3G28480.1	10	35	1.86317	3.95026	7.8066e-05	0.00152962	0.00152962	TRUE	Oxoglutarate/iron-dependent oxygenase
AT1G58340.1	3	21	2.86317	3.95399	7.68586e-05	0.00150951	0.0015088	TRUE	MATE efflux family protein
AT3G48080.1	3	21	2.86317	3.95399	7.68586e-05	0.00150951	0.0015088	TRUE	alpha/beta-Hydrolases superfamily protein
AT2G04400.1	38	78	1.09329	3.95431	7.67548e-05	0.00151032	0.0015088	TRUE	Aldolase-type TIM barrel family protein
AT3G20250.2	38	78	1.09329	3.95431	7.67548e-05	0.00151032	0.0015088	TRUE	pumilio 5
AT3G04640.1	14	42	1.64078	3.96052	7.47876e-05	0.00147719	0.00147649	TRUE	glycine-rich protein
AT3G15518.1	14	42	1.64078	3.96052	7.47876e-05	0.00147719	0.00147649	TRUE	0
AT4G38550.1	40	81	1.07374	3.97101	7.15683e-05	0.0014183	0.0014183	TRUE	Arabidopsis phospholipase-like protein (PEARLI 4) family
AT1G23080.3	50	17	-1.50058	-3.97166	7.13723e-05	0.00141711	0.00141642	TRUE	Auxin efflux carrier family protein
AT2G36050.1	27	5	-2.37714	-3.97185	7.13154e-05	0.00141801	0.00141642	TRUE	ovate family protein 15
ATCG00710.1	27	5	-2.37714	-3.97185	7.13154e-05	0.00141801	0.00141642	TRUE	photosystem II reaction center protein H
AT2G15042.1	11	37	1.80584	3.97589	7.0118e-05	0.0013962	0.0013962	TRUE	Leucine-rich repeat (LRR) family protein
AT1G80830.2	1	16	4.05582	3.97613	7.00464e-05	0.00139677	0.00139611	TRUE	natural resistance-associated macrophage protein 1
AT3G11280.1	1	16	4.05582	3.97613	7.00464e-05	0.00139677	0.00139611	TRUE	Duplicated homeodomain-like superfamily protein
AT3G45860.1	26	61	1.28611	3.97848	6.93577e-05	0.00138503	0.00138503	TRUE	cysteine-rich RLK (RECEPTOR-like protein kinase) 4
AT2G02930.1	22	55	1.37774	3.98314	6.80111e-05	0.00135944	0.00135944	TRUE	glutathione S-transferase F3
AT4G23670.1	57	21	-1.38476	-3.99262	6.53474e-05	0.00131249	0.00131129	TRUE	Polyketide cyclase/dehydrase and lipid transport superfamily protein
AT3G60530.1	52	18	-1.4747	-3.99836	6.37825e-05	0.00128353	0.00128353	TRUE	GATA transcription factor 4
AT1G70310.1	90	42	-1.04372	-4.01167	6.02905e-05	0.00121796	0.00121796	TRUE	spermidine synthase 2
AT5G18080.1	17	1	-4.03165	-4.0128	6.00039e-05	0.00121335	0.00121335	TRUE	SAUR-like auxin-responsive protein family
AT2G05940.1	6	28	2.27821	4.02046	5.80856e-05	0.00117627	0.0011757	TRUE	Protein kinase superfamily protein
AT3G47480.1	6	28	2.27821	4.02046	5.80856e-05	0.00117627	0.0011757	TRUE	Calcium-binding EF-hand family protein
AT1G67810.1	7	30	2.15535	4.02187	5.77382e-05	0.00117094	0.00117094	TRUE	sulfur E2
AT4G40042.1	27	63	1.27821	4.02383	5.72584e-05	0.00116234	0.00116234	TRUE	Microsomal signal peptidase 12 kDa subunit (SPC12)
AT1G70620.6	0	15	4.96271	4.02565	5.68189e-05	0.00115736	0.00115567	TRUE	cyclin-related
AT1G80360.4	0	15	4.96271	4.02565	5.68189e-05	0.00115736	0.00115567	TRUE	Pyridoxal phosphate (PLP)-dependent transferases superfamily protein
AT2G05440.9	0	15	4.96271	4.02565	5.68189e-05	0.00115736	0.00115567	TRUE	GLYCINE RICH PROTEIN 9
AT4G27440.2	0	15	4.96271	4.02565	5.68189e-05	0.00115736	0.00115567	TRUE	protochlorophyllide oxidoreductase B
AT4G39260.4	20	2	-3.26611	-4.02623	5.66772e-05	0.00115787	0.00115567	TRUE	cold, circadian rhythm, and RNA binding 1
ATCG00350.1	20	2	-3.26611	-4.02623	5.66772e-05	0.00115787	0.00115567	TRUE	Photosystem I, PsaA/PsaB protein
AT1G76600.1	29	66	1.24223	4.02764	5.63407e-05	0.00115269	0.00115269	TRUE	0
AT2G27580.2	5	26	2.43433	4.0292	5.59667e-05	0.00114673	0.00114616	TRUE	A20/AN1-like zinc finger family protein
AT5G46350.1	5	26	2.43433	4.0292	5.59667e-05	0.00114673	0.00114616	TRUE	WRKY DNA-binding protein 8
AT5G06980.2	64	25	-1.30033	-4.0313	5.54688e-05	0.00113932	0.00113932	TRUE	0
AT3G19910.2	21	54	1.41839	4.03467	5.46793e-05	0.00112477	0.00112422	TRUE	RING/U-box superfamily protein
AT3G27925.2	21	54	1.41839	4.03467	5.46793e-05	0.00112477	0.00112422	TRUE	DegP protease 1
AT2G15390.1	9	34	1.97335	4.04568	5.21724e-05	0.00107906	0.00107799	TRUE	fucosyltransferase 4
AT4G21120.1	9	34	1.97335	4.04568	5.21724e-05	0.00107906	0.00107799	TRUE	amino acid transporter 1
AT5G20830.3	9	34	1.97335	4.04568	5.21724e-05	0.00107906	0.00107799	TRUE	sucrose synthase 1
AT5G18380.3	38	10	-1.87018	-4.0475	5.17677e-05	0.00107282	0.00107282	TRUE	Ribosomal protein S5 domain 2-like superfamily protein
AT4G12420.1	95	45	-1.02219	-4.05167	5.0854e-05	0.00105493	0.00105493	TRUE	Cupredoxin superfamily protein
AT4G10860.1	4	24	2.64078	4.05185	5.0814e-05	0.00105515	0.00105493	TRUE	0
AT5G50335.1	32	7	-2.13683	-4.05217	5.07457e-05	0.00105478	0.00105478	TRUE	0
AT2G43000.1	10	36	1.90381	4.06496	4.80411e-05	0.00100156	0.00100056	TRUE	NAC domain containing protein 42
AT3G14010.2	10	36	1.90381	4.06496	4.80411e-05	0.00100156	0.00100056	TRUE	CTC-interacting domain 4
AT5G42830.1	10	36	1.90381	4.06496	4.80411e-05	0.00100156	0.00100056	TRUE	HXXXD-type acyl-transferase family protein
AT5G05010.1	14	43	1.67473	4.06631	4.77633e-05	0.000997765	0.000997765	TRUE	clathrin adaptor complexes medium subunit family protein
AT4G27410.1	17	48	1.55331	4.0695	4.71141e-05	0.000985191	0.000985191	TRUE	NAC (No Apical Meristem) domain transcriptional regulator superfamily protein
AT4G11211.1	23	3	-2.88278	-4.07266	4.64799e-05	0.000974862	0.000974862	TRUE	0
AT3G26060.2	16	0	-4.94418	-4.07586	4.5845e-05	0.000962513	0.000962513	TRUE	Thioredoxin superfamily protein
AT1G13210.1	22	56	1.40374	4.07662	4.5696e-05	0.000960354	0.000960354	TRUE	autoinhibited Ca2+/ATPase II
AT3G30180.1	44	13	-1.70318	-4.08288	4.44813e-05	0.000936714	0.000936714	TRUE	brassinosteroid-6-oxidase 2
AT2G43620.1	88	40	-1.08169	-4.08418	4.42319e-05	0.000932403	0.000932403	TRUE	Chitinase family protein
AT2G26440.1	11	38	1.84431	4.08776	4.35565e-05	0.000919095	0.000919095	TRUE	Plant invertase/pectin methylesterase inhibitor superfamily
AT5G44380.1	3	22	2.93028	4.09401	4.23973e-05	0.00089554	0.00089554	TRUE	FAD-binding Berberine family protein
AT4G08950.1	79	34	-1.1605	-4.09532	4.21581e-05	0.000891392	0.000891392	TRUE	Phosphate-responsive 1 family protein
AT3G26510.6	28	5	-2.42961	-4.0966	4.19268e-05	0.000887401	0.000887401	TRUE	Octicosapeptide/Phox/Bem1p family protein
AT5G50950.2	68	27	-1.27676	-4.09676	4.18974e-05	0.00088768	0.000887401	TRUE	FUMARASE 2
AT4G31580.2	15	45	1.64078	4.09953	4.13991e-05	0.000878016	0.000878016	TRUE	serine/arginine-rich 22
AT4G32210.1	43	87	1.07249	4.11159	3.92943e-05	0.000835074	0.000835074	TRUE	succinate dehydrogenase 3-2
AT5G52310.1	60	22	-1.39164	-4.11181	3.92574e-05	0.000835142	0.000835074	TRUE	low-temperature-responsive protein 78 (LTI78) / desiccation-responsive protein 29A (RD29A)
AT1G26380.1	38	80	1.12982	4.11237	3.91614e-05	0.00083395	0.00083395	TRUE	FAD-binding Berberine family protein
AT4G01120.1	90	41	-1.07849	-4.1204	3.78221e-05	0.000807906	0.000807906	TRUE	G-box binding factor 2
AT2G25625.2	1	17	4.14328	4.1239	3.72504e-05	0.000796918	0.00079651	TRUE	0
AT3G26440.6	1	17	4.14328	4.1239	3.72504e-05	0.000796918	0.00079651	TRUE	Protein of unknown function (DUF707)
AT1G72930.1	40	83	1.10893	4.12624	3.68744e-05	0.00079009	0.00079009	TRUE	toll/interleukin-1 receptor-like
AT5G58350.1	21	55	1.44486	4.12887	3.64553e-05	0.000781914	0.000781914	TRUE	with no lysine (K) kinase 4
AT1G51680.1	16	47	1.6104	4.13379	3.56835e-05	0.000767334	0.000766149	TRUE	4-coumarate:CoA ligase 1
AT2G17740.1	16	47	1.6104	4.13379	3.56835e-05	0.000767334	0.000766149	TRUE	Cysteine/Histidine-rich C1 domain family protein
AT3G46440.1	16	47	1.6104	4.13379	3.56835e-05	0.000767334	0.000766149	TRUE	UDP-XYL synthase 5
AT3G55970.1	16	47	1.6104	4.13379	3.56835e-05	0.000767334	0.000766149	TRUE	jasmonate-regulated gene 21
AT5G46180.1	50	97	1.01187	4.13934	3.48303e-05	0.000752478	0.000751323	TRUE	ornithine-delta-aminotransferase
AT4G29780.1	7	31	2.20266	4.14397	3.4134e-05	0.000738201	0.000738201	TRUE	0
AT1G25055.1	57	20	-1.45515	-4.1447	3.40254e-05	0.000736616	0.000736616	TRUE	F-box family protein
AT2G29460.1	19	52	1.50833	4.14519	3.39529e-05	0.000735811	0.000735811	TRUE	glutathione S-transferase tau 4
AT5G22300.1	8	33	2.10021	4.14972	3.32877e-05	0.000722146	0.000722146	TRUE	nitrilase 4
AT4G12880.1	18	1	-4.11411	-4.15381	3.2699e-05	0.000710113	0.000710113	TRUE	early nodulin-like protein 19
AT1G75000.1	5	27	2.48877	4.15837	3.20524e-05	0.000697889	0.000696797	TRUE	GNS1/SUR4 membrane protein family
AT2G40110.1	5	27	2.48877	4.15837	3.20524e-05	0.000697889	0.000696797	TRUE	Yippee family putative zinc-binding protein
AT3G21780.1	5	27	2.48877	4.15837	3.20524e-05	0.000697889	0.000696797	TRUE	UDP-glucosyl transferase 71B6
AT5G40690.1	5	27	2.48877	4.15837	3.20524e-05	0.000697889	0.000696797	TRUE	0
AT1G50900.1	101	48	-1.01743	-4.16167	3.15935e-05	0.000689697	0.000689697	TRUE	Ankyrin repeat family protein
AT5G54610.1	2	20	3.37774	4.16384	3.12934e-05	0.000683861	0.000683861	TRUE	ankyrin
AT5G48930.1	49	96	1.02607	4.16546	3.10725e-05	0.000679747	0.000679747	TRUE	hydroxycinnamoyl-CoA shikimate/quinate hydroxycinnamoyl transferase
AT2G22990.2	0	16	5.05582	4.16788	3.07441e-05	0.000675399	0.000673978	TRUE	sinapoylglucose 1
AT2G27390.1	0	16	5.05582	4.16788	3.07441e-05	0.000675399	0.000673978	TRUE	proline-rich family protein
AT3G05165.3	0	16	5.05582	4.16788	3.07441e-05	0.000675399	0.000673978	TRUE	Major facilitator superfamily protein
AT5G37370.2	0	16	5.05582	4.16788	3.07441e-05	0.000675399	0.000673978	TRUE	PRP38 family protein
AT5G43930.2	0	16	5.05582	4.16788	3.07441e-05	0.000675399	0.000673978	TRUE	Transducin family protein / WD-40 repeat family protein
AT4G25260.1	45	13	-1.7356	-4.18404	2.86372e-05	0.000632446	0.000632446	TRUE	Plant invertase/pectin methylesterase inhibitor superfamily protein
AT1G13470.1	4	25	2.69967	4.1847	2.85538e-05	0.000631271	0.000631271	TRUE	Protein of unknown function (DUF1262)
ATCG00140.1	31	6	-2.31342	-4.18781	2.81655e-05	0.000623348	0.000623348	TRUE	ATP synthase subunit C family protein
AT1G55850.1	27	65	1.3233	4.19845	2.6875e-05	0.000596053	0.000596053	TRUE	cellulose synthase like E1
AT5G28020.3	66	25	-1.34472	-4.20113	2.65587e-05	0.000592187	0.000591578	TRUE	cysteine synthase D2
AT1G55310.3	18	51	1.55832	4.20461	2.61534e-05	0.000583776	0.000583776	TRUE	SC35-like splicing factor 33
AT4G25900.1	33	74	1.22087	4.207	2.58786e-05	0.000578261	0.000578261	TRUE	Galactose mutarotase-like superfamily protein
AT2G44120.2	17	0	-5.03165	-4.21131	2.53898e-05	0.000569168	0.000567947	TRUE	Ribosomal protein L30/L7 family protein
AT3G56310.2	17	0	-5.03165	-4.21131	2.53898e-05	0.000569168	0.000567947	TRUE	Melibiase family protein
AT4G34530.1	17	0	-5.03165	-4.21131	2.53898e-05	0.000569168	0.000567947	TRUE	cryptochrome-interacting basic-helix-loop-helix 1
AT5G09390.2	17	0	-5.03165	-4.21131	2.53898e-05	0.000569168	0.000567947	TRUE	CD2-binding protein-related
AT5G16030.1	17	0	-5.03165	-4.21131	2.53898e-05	0.000569168	0.000567947	TRUE	0
AT1G69530.2	49	15	-1.652	-4.2164	2.48236e-05	0.000558277	0.000558277	TRUE	expansin A1
AT1G18270.2	21	56	1.47085	4.22213	2.42004e-05	0.000545438	0.000545438	TRUE	ketose-bisphosphate aldolase class-II family protein
AT3G19930.2	37	80	1.16829	4.22415	2.3984e-05	0.000541146	0.000541146	TRUE	sugar transporter 4
AT1G36622.1	3	23	2.99441	4.23036	2.33315e-05	0.000527279	0.000526993	TRUE	0
AT4G11840.1	3	23	2.99441	4.23036	2.33315e-05	0.000527279	0.000526993	TRUE	phospholipase D gamma 3
AT2G17040.1	16	48	1.64078	4.23398	2.29591e-05	0.000520273	0.000519709	TRUE	NAC domain containing protein 36
AT3G50260.1	16	48	1.64078	4.23398	2.29591e-05	0.000520273	0.000519709	TRUE	cooperatively regulated by ethylene and jasmonate 1
AT5G48657.2	16	48	1.64078	4.23398	2.29591e-05	0.000520273	0.000519709	TRUE	defense protein-related
AT2G32090.1	84	36	-1.16658	-4.24058	2.22943e-05	0.000506861	0.000506861	TRUE	Lactoylglutathione lyase / glyoxalase I family protein
AT5G61530.1	28	67	1.31455	4.2408	2.2272e-05	0.000506907	0.000506861	TRUE	small G protein family protein / RhoGAP family protein
AT1G22280.1	26	64	1.35538	4.24336	2.20193e-05	0.000502252	0.000502252	TRUE	phytochrome-associated protein phosphatase type 2C
AT2G31200.1	13	43	1.78164	4.24649	2.17141e-05	0.000496921	0.000496342	TRUE	actin depolymerizing factor 6
AT3G63420.2	13	43	1.78164	4.24649	2.17141e-05	0.000496921	0.000496342	TRUE	Ggamma-subunit 1
AT4G19700.1	13	43	1.78164	4.24649	2.17141e-05	0.000496921	0.000496342	TRUE	SBP (S-ribonuclease binding protein) family protein
AT1G57630.1	7	32	2.24846	4.26386	2.0093e-05	0.000462871	0.00046236	TRUE	Toll-Interleukin-Resistance (TIR) domain family protein
AT2G19190.1	7	32	2.24846	4.26386	2.0093e-05	0.000462871	0.00046236	TRUE	FLG22-induced receptor-like kinase 1
AT3G09020.1	7	32	2.24846	4.26386	2.0093e-05	0.000462871	0.00046236	TRUE	alpha 1,4-glycosyltransferase family protein
AT1G05810.1	27	4	-2.69907	-4.26505	1.99855e-05	0.00046167	0.000461415	TRUE	RAB GTPase homolog A5E
AT1G20190.1	27	4	-2.69907	-4.26505	1.99855e-05	0.00046167	0.000461415	TRUE	expansin 11
AT4G10500.1	1	18	4.22574	4.26651	1.98551e-05	0.000459422	0.000459422	TRUE	2-oxoglutarate (2OG) and Fe(II)-dependent oxygenase superfamily protein
AT2G45510.1	17	50	1.61221	4.26712	1.9801e-05	0.00045868	0.00045868	TRUE	cytochrome P450, family 704, subfamily A, polypeptide 2
AT4G39670.1	6	30	2.37774	4.26912	1.9625e-05	0.000455107	0.000455107	TRUE	Glycolipid transfer protein (GLTP) family protein
AT5G45800.1	9	36	2.05582	4.2754	1.90797e-05	0.000442956	0.000442956	TRUE	Leucine-rich repeat protein kinase family protein
AT4G08685.1	34	7	-2.22429	-4.28244	1.84853e-05	0.000430594	0.000430594	TRUE	Pollen Ole e 1 allergen and extensin family protein
AT1G50740.1	31	72	1.27154	4.28419	1.83403e-05	0.000427694	0.000427694	TRUE	Transmembrane proteins 14C
AT5G45380.1	5	28	2.54124	4.28482	1.82889e-05	0.000426972	0.000426972	TRUE	solute:sodium symporters;urea transmembrane transporters
AT4G17720.1	10	38	1.98181	4.28909	1.79405e-05	0.000419308	0.000419308	TRUE	RNA-binding (RRM/RBD/RNP motifs) family protein
AT3G03820.1	19	1	-4.19211	-4.29016	1.78544e-05	0.000418233	0.000417764	TRUE	SAUR-like auxin-responsive protein family
AT5G10430.1	19	1	-4.19211	-4.29016	1.78544e-05	0.000418233	0.000417764	TRUE	arabinogalactan protein 4
ATCG00130.1	19	1	-4.19211	-4.29016	1.78544e-05	0.000418233	0.000417764	TRUE	ATPase, F0 complex, subunit B/B', bacterial/chloroplast
AT4G10920.2	22	2	-3.40362	-4.29691	1.73192e-05	0.000406611	0.000406611	TRUE	transcriptional coactivator p15 (PC4) family protein (KELP)
AT5G08240.1	18	52	1.58633	4.30103	1.70009e-05	0.000399589	0.000399589	TRUE	0
AT5G13320.1	2	21	3.44813	4.30278	1.68668e-05	0.000397332	0.000397332	TRUE	Auxin-responsive GH3 family protein
AT1G15950.6	0	17	5.14328	4.30474	1.67184e-05	0.000394282	0.000394282	TRUE	cinnamoyl coa reductase 1
AT4G00360.1	50	15	-1.68115	-4.31251	1.61408e-05	0.000381092	0.000381092	TRUE	cytochrome P450, family 86, subfamily A, polypeptide 2
AT5G08380.1	21	57	1.49639	4.31448	1.5998e-05	0.000378147	0.000378147	TRUE	alpha-galactosidase 1
AT4G26480.3	4	26	2.75625	4.31451	1.59956e-05	0.000378521	0.000378147	TRUE	RNA-binding KH domain-containing protein
AT1G21120.1	25	3	-3.00308	-4.33197	1.47781e-05	0.000350504	0.000350504	TRUE	O-methyltransferase family protein
AT4G14365.1	36	80	1.20782	4.33726	1.44268e-05	0.000342563	0.000342563	TRUE	XB3 ortholog 4 in Arabidopsis thaliana
AT3G46060.3	18	0	-5.11411	-4.34193	1.41238e-05	0.000337289	0.000336903	TRUE	RAB GTPase homolog 8A
AT3G56190.2	18	0	-5.11411	-4.34193	1.41238e-05	0.000337289	0.000336903	TRUE	alpha-soluble NSF attachment protein 2
AT4G16515.1	18	0	-5.11411	-4.34193	1.41238e-05	0.000337289	0.000336903	TRUE	0
AT1G50040.1	61	21	-1.4826	-4.34784	1.37484e-05	0.000329835	0.000329835	TRUE	Protein of unknown function (DUF1005)
AT1G06430.1	3	24	3.05582	4.36329	1.28123e-05	0.000309336	0.000309157	TRUE	FTSH protease 8
AT3G10930.1	3	24	3.05582	4.36329	1.28123e-05	0.000309336	0.000309157	TRUE	0
AT1G65500.1	17	51	1.64078	4.36429	1.27535e-05	0.000308452	0.000308452	TRUE	0
AT1G55810.3	43	11	-1.91102	-4.36855	1.25075e-05	0.000303205	0.000303205	TRUE	uridine kinase-like 3
AT3G05730.1	45	12	-1.85108	-4.37401	1.21983e-05	0.000296054	0.000296054	TRUE	0
AT2G24180.1	57	110	1.00428	4.38073	1.1828e-05	0.000287402	0.000287402	TRUE	cytochrome p450 71b6
AT3G26840.1	8	35	2.1851	4.38143	1.17901e-05	0.000286815	0.000286815	TRUE	Esterase/lipase/thioesterase family protein
AT1G48210.7	7	33	2.29285	4.38162	1.178e-05	0.000287071	0.000286815	TRUE	Protein kinase superfamily protein
AT2G32210.1	7	33	2.29285	4.38162	1.178e-05	0.000287071	0.000286815	TRUE	0
AT5G59820.1	18	53	1.61381	4.39642	1.1005e-05	0.000268656	0.000268656	TRUE	C2H2-type zinc finger family protein	ZAT12
AT1G23840.1	10	39	2.01929	4.39867	1.08917e-05	0.000266201	0.000266201	TRUE	0
AT1G35420.1	106	49	-1.0574	-4.40032	1.08093e-05	0.000264498	0.000264498	TRUE	alpha/beta-Hydrolases superfamily protein
AT5G20250.3	60	20	-1.52915	-4.41169	1.02565e-05	0.000251859	0.000251859	TRUE	Raffinose synthase family protein
AT4G03030.1	53	105	1.04214	4.41229	1.02282e-05	0.000251459	0.000251459	TRUE	Galactose oxidase/kelch repeat superfamily protein
AT5G16880.1	33	6	-2.40362	-4.41964	9.88675e-06	0.000243928	0.000243928	TRUE	Target of Myb protein 1
AT5G23750.2	20	1	-4.26611	-4.42224	9.76835e-06	0.000241292	0.000241292	TRUE	Remorin family protein
AT2G31390.1	19	55	1.58925	4.42925	9.45594e-06	0.000233852	0.000233852	TRUE	pfkB-like carbohydrate kinase family protein
AT2G18690.1	16	50	1.69967	4.43095	9.38209e-06	0.000232301	0.000232301	TRUE	0
AT1G49300.2	12	43	1.89712	4.43215	9.32999e-06	0.000231286	0.000231286	TRUE	RAB GTPase homolog G3E
AT4G25110.1	0	18	5.22574	4.4367	9.13472e-06	0.000226985	0.000226985	TRUE	metacaspase 2
AT1G51890.1	2	22	3.51525	4.43784	9.08649e-06	0.000226326	0.000226056	TRUE	Leucine-rich repeat protein kinase family protein
AT5G18780.2	2	22	3.51525	4.43784	9.08649e-06	0.000226326	0.000226056	TRUE	F-box/RNI-like superfamily protein
AT5G40010.1	2	22	3.51525	4.43784	9.08649e-06	0.000226326	0.000226056	TRUE	AAA-ATPase 1
AT3G25920.1	114	54	-1.02219	-4.43842	9.06235e-06	0.000226266	0.000226056	TRUE	ribosomal protein L15
AT1G27730.1	57	111	1.01734	4.44774	8.67793e-06	0.000217188	0.000217188	TRUE	salt tolerance zinc finger
AT1G56060.2	13	45	1.84723	4.45315	8.46193e-06	0.000212164	0.000212036	TRUE	0
AT5G57930.2	13	45	1.84723	4.45315	8.46193e-06	0.000212164	0.000212036	TRUE	Arabidopsis thaliana protein of unknown function (DUF794)
AT1G06130.2	27	68	1.38839	4.45495	8.39129e-06	0.000210773	0.000210773	TRUE	glyoxalase 2-4
AT4G32280.1	26	3	-3.05966	-4.45708	8.30828e-06	0.00020894	0.00020894	TRUE	indole-3-acetic acid inducible 29
AT3G54920.1	57	18	-1.60715	-4.45865	8.24783e-06	0.00020767	0.00020767	TRUE	Pectin lyase-like superfamily protein
AT5G13800.1	39	86	1.19668	4.46411	8.04013e-06	0.000203177	0.000203177	TRUE	pheophytinase
AT4G35770.4	110	51	-1.05312	-4.46776	7.9042e-06	0.000200227	0.000200227	TRUE	Rhodanese/Cell cycle control phosphatase superfamily protein
AT1G01800.2	19	0	-5.19211	-4.46814	7.89021e-06	0.000200359	0.000200116	TRUE	NAD(P)-binding Rossmann-fold superfamily protein
AT1G34370.1	19	0	-5.19211	-4.46814	7.89021e-06	0.000200359	0.000200116	TRUE	C2H2 and C2HC zinc fingers superfamily protein
AT5G04238.1	19	0	-5.19211	-4.46814	7.89021e-06	0.000200359	0.000200116	TRUE	0
AT5G22580.1	42	10	-2.01457	-4.47046	7.80511e-06	0.000198925	0.000198925	TRUE	Stress responsive A/B Barrel Domain
AT2G47930.1	40	9	-2.09619	-4.47571	7.61569e-06	0.000194454	0.000194335	TRUE	arabinogalactan protein 26
AT3G54690.1	40	9	-2.09619	-4.47571	7.61569e-06	0.000194454	0.000194335	TRUE	Sugar isomerase (SIS) family protein
AT3G56130.1	48	13	-1.82871	-4.48021	7.45694e-06	0.000191103	0.000190986	TRUE	biotin/lipoyl attachment domain-containing protein
AT5G48900.1	48	13	-1.82871	-4.48021	7.45694e-06	0.000191103	0.000190986	TRUE	Pectin lyase-like superfamily protein
AT5G56260.1	30	73	1.33875	4.48926	7.14726e-06	0.000183505	0.000183505	TRUE	Ribonuclease E inhibitor RraA/Dimethylmenaquinone methyltransferase
AT5G45510.1	36	82	1.24344	4.49284	7.02799e-06	0.000180665	0.000180665	TRUE	Leucine-rich repeat (LRR) family protein
AT1G48320.1	21	59	1.54614	4.49653	6.90707e-06	0.000177776	0.000177776	TRUE	Thioesterase superfamily protein
AT3G43720.1	29	4	-2.80217	-4.50778	6.55105e-06	0.000169239	0.000169239	TRUE	Bifunctional inhibitor/lipid-transfer protein/seed storage 2S albumin superfamily protein
AT4G31800.2	6	32	2.47085	4.50845	6.53035e-06	0.000168914	0.000168914	TRUE	WRKY DNA-binding protein 18
AT1G55265.1	5	30	2.64078	4.53011	5.89518e-06	0.000152864	0.000152864	TRUE	Protein of unknown function, DUF538
AT3G08650.2	12	44	1.93028	4.53563	5.74329e-06	0.000149297	0.000149297	TRUE	ZIP metal ion transporter family
AT1G09932.1	1	20	4.37774	4.53795	5.68026e-06	0.000147843	0.000147843	TRUE	Phosphoglycerate mutase family protein
AT4G14710.1	24	2	-3.52915	-4.55337	5.27929e-06	0.000138618	0.000138618	TRUE	RmlC-like cupins superfamily protein
AT5G45410.1	13	46	1.87894	4.55455	5.24978e-06	0.000138017	0.000138017	TRUE	0
AT4G33300.2	50	103	1.09846	4.56149	5.07915e-06	0.000133869	0.000133869	TRUE	ADR1-like 1
AT3G16857.3	0	19	5.30374	4.56421	5.01387e-06	0.000132483	0.000132315	TRUE	response regulator 1
AT3G54085.3	0	19	5.30374	4.56421	5.01387e-06	0.000132483	0.000132315	TRUE	Yos1-like protein
AT4G20260.3	0	19	5.30374	4.56421	5.01387e-06	0.000132483	0.000132315	TRUE	plasma-membrane associated cation-binding protein 1
AT3G05020.1	43	10	-2.04852	-4.57261	4.81679e-06	0.000127924	0.000127924	TRUE	acyl carrier protein 1
AT5G63680.1	28	71	1.39821	4.57656	4.72684e-06	0.000125695	0.000125695	TRUE	Pyruvate kinase family protein
AT5G62280.1	27	3	-3.11411	-4.5794	4.66307e-06	0.000124158	0.000124158	TRUE	Protein of unknown function (DUF1442)
AT3G44720.1	18	55	1.66725	4.58426	4.55595e-06	0.000121461	0.000121461	TRUE	arogenate dehydratase 4
AT1G58602.2	26	68	1.44284	4.58618	4.51432e-06	0.000120505	0.000120505	TRUE	LRR and NB-ARC domains-containing disease resistance protein
AT1G05835.1	20	0	-5.26611	-4.59031	4.42586e-06	0.000118599	0.000118447	TRUE	PHD finger protein
AT1G65440.2	20	0	-5.26611	-4.59031	4.42586e-06	0.000118599	0.000118447	TRUE	global transcription factor group B1
AT3G13460.1	20	0	-5.26611	-4.59031	4.42586e-06	0.000118599	0.000118447	TRUE	evolutionarily conserved C-terminal region 2
AT5G63850.1	15	50	1.79278	4.59887	4.24787e-06	0.000114123	0.000114123	TRUE	amino acid permease 4
AT5G63810.1	121	57	-1.03016	-4.60196	4.1853e-06	0.000112587	0.000112587	TRUE	beta-galactosidase 10
AT2G29470.1	8	37	2.26527	4.60573	4.11021e-06	0.000110853	0.000110853	TRUE	glutathione S-transferase tau 3
AT1G11210.1	33	79	1.3152	4.60673	4.09047e-06	0.000110464	0.000110464	TRUE	Protein of unknown function (DUF761)
AT5G37740.1	7	35	2.37774	4.61118	4.00393e-06	0.000108267	0.000108267	TRUE	Calcium-dependent lipid-binding (CaLB domain) family protein
AT2G38240.1	10	41	2.09144	4.61315	3.96605e-06	0.000107522	0.000107522	TRUE	2-oxoglutarate (2OG) and Fe(II)-dependent oxygenase superfamily protein
AT5G44680.1	37	7	-2.34628	-4.61382	3.95329e-06	0.000107315	0.000107315	TRUE	DNA glycosylase superfamily protein
AT2G37110.1	48	101	1.12906	4.61827	3.86945e-06	0.000105176	0.000105176	TRUE	PLAC8 family protein
AT4G23610.1	3	26	3.17129	4.6197	3.84301e-06	0.000104662	0.000104594	TRUE	Late embryogenesis abundant (LEA) hydroxyproline-rich glycoprotein family
AT5G43570.1	3	26	3.17129	4.6197	3.84301e-06	0.000104662	0.000104594	TRUE	Serine protease inhibitor, potato inhibitor I-type family protein
AT4G26910.1	6	33	2.51525	4.6249	3.74788e-06	0.000102272	0.000102272	TRUE	Dihydrolipoamide succinyltransferase
AT5G04930.1	25	67	1.47805	4.63505	3.56845e-06	9.76314e-05	9.76314e-05	TRUE	aminophospholipid ATPase 1
AT1G76160.1	73	26	-1.43357	-4.63827	3.51338e-06	9.62509e-05	9.62509e-05	TRUE	SKU5 similar 5
AT1G30730.1	36	84	1.27821	4.64636	3.37837e-06	9.26741e-05	9.26741e-05	TRUE	FAD-binding Berberine family protein
AT4G12500.1	32	78	1.34122	4.64703	3.36752e-06	9.2498e-05	9.2498e-05	TRUE	Bifunctional inhibitor/lipid-transfer protein/seed storage 2S albumin superfamily protein
AT5G19240.1	13	47	1.90996	4.65472	3.24422e-06	8.9465e-05	8.9465e-05	TRUE	Glycoprotein membrane precursor GPI-anchored
AT3G12800.1	42	93	1.20266	4.66061	3.15268e-06	8.71711e-05	8.71711e-05	TRUE	short-chain dehydrogenase-reductase B
AT5G19530.1	48	12	-1.94418	-4.66875	3.03033e-06	8.38996e-05	8.38996e-05	TRUE	S-adenosyl-L-methionine-dependent methyltransferases superfamily protein
AT5G37370.1	25	2	-3.58804	-4.67684	2.91323e-06	8.07646e-05	8.07646e-05	TRUE	PRP38 family protein
AT4G29905.1	90	36	-1.26611	-4.68248	2.83431e-06	7.91025e-05	7.91025e-05	TRUE	0
AT5G05110.1	37	86	1.27263	4.68536	2.79471e-06	7.81021e-05	7.81021e-05	TRUE	Cystatin/monellin family protein
AT5G60900.1	4	29	2.9138	4.68735	2.7676e-06	7.74483e-05	7.74483e-05	TRUE	receptor-like protein kinase 1
AT1G32940.1	0	20	5.37774	4.68762	2.76406e-06	7.76619e-05	7.74483e-05	TRUE	Subtilase family protein
AT1G74385.1	0	20	5.37774	4.68762	2.76406e-06	7.76619e-05	7.74483e-05	TRUE	#N/A
AT2G14170.1	0	20	5.37774	4.68762	2.76406e-06	7.76619e-05	7.74483e-05	TRUE	aldehyde dehydrogenase 6B2
AT2G37760.2	0	20	5.37774	4.68762	2.76406e-06	7.76619e-05	7.74483e-05	TRUE	NAD(P)-linked oxidoreductase superfamily protein
AT4G38550.5	0	20	5.37774	4.68762	2.76406e-06	7.76619e-05	7.74483e-05	TRUE	Arabidopsis phospholipase-like protein (PEARLI 4) family
AT1G68020.2	28	3	-3.16658	-4.69909	2.61326e-06	7.3823e-05	7.3823e-05	TRUE	UDP-Glycosyltransferase / trehalose-phosphatase family protein
AT3G12740.1	50	105	1.1262	4.69925	2.61122e-06	7.38654e-05	7.3823e-05	TRUE	ALA-interacting subunit 1
AT2G29670.2	21	0	-5.3365	-4.70875	2.49236e-06	7.06467e-05	7.05987e-05	TRUE	Tetratricopeptide repeat (TPR)-like superfamily protein
AT5G05735.1	21	0	-5.3365	-4.70875	2.49236e-06	7.06467e-05	7.05987e-05	TRUE	#N/A
AT2G26250.1	58	17	-1.7147	-4.70997	2.47756e-06	7.03709e-05	7.03709e-05	TRUE	3-ketoacyl-CoA synthase 10
AT1G17745.1	9	40	2.20782	4.71406	2.42827e-06	6.91119e-05	6.90648e-05	TRUE	D-3-phosphoglycerate dehydrogenase
AT3G14280.1	9	40	2.20782	4.71406	2.42827e-06	6.91119e-05	6.90648e-05	TRUE	0
AT2G20820.2	10	42	2.1262	4.71818	2.37969e-06	6.78683e-05	6.78683e-05	TRUE	0
AT5G20950.1	25	68	1.49942	4.71953	2.36392e-06	6.76036e-05	6.76036e-05	TRUE	Glycosyl hydrolase family protein
AT2G29550.1	38	7	-2.38476	-4.72085	2.34861e-06	6.7258e-05	6.7258e-05	TRUE	tubulin beta-7 chain
AT3G07460.2	60	18	-1.68115	-4.72414	2.31092e-06	6.62697e-05	6.62697e-05	TRUE	Protein of unknown function, DUF538
AT4G14400.3	11	44	2.05582	4.72664	2.28264e-06	6.56394e-05	6.56394e-05	TRUE	ankyrin repeat family protein
AT2G32160.3	13	48	1.94034	4.7537	1.9973e-06	5.75929e-05	5.75929e-05	TRUE	S-adenosyl-L-methionine-dependent methyltransferases superfamily protein
AT4G21620.1	91	36	-1.28205	-4.75455	1.98889e-06	5.74299e-05	5.74299e-05	TRUE	glycine-rich protein
AT1G49050.1	39	90	1.26227	4.76261	1.91103e-06	5.53349e-05	5.53349e-05	TRUE	Eukaryotic aspartyl protease family protein
AT5G09290.1	5	32	2.73389	4.76612	1.87805e-06	5.45316e-05	5.45316e-05	TRUE	Inositol monophosphatase family protein
AT3G01500.3	45	10	-2.11411	-4.77296	1.81539e-06	5.28594e-05	5.28594e-05	TRUE	carbonic anhydrase 1
AT4G08470.1	47	102	1.17365	4.78723	1.69101e-06	4.93067e-05	4.93067e-05	TRUE	MAPK/ERK kinase kinase 3
AT3G14620.1	15	52	1.84936	4.79077	1.66146e-06	4.85807e-05	4.85807e-05	TRUE	cytochrome P450, family 72, subfamily A, polypeptide 8
AT1G18720.1	54	112	1.10828	4.791	1.65953e-06	4.85924e-05	4.85807e-05	TRUE	Protein of unknown function (DUF962)
AT3G04320.1	1	22	4.51525	4.79335	1.64015e-06	4.80927e-05	4.80927e-05	TRUE	Kunitz family trypsin and protease inhibitor protein
ATCG00680.1	34	5	-2.70972	-4.79613	1.61757e-06	4.74974e-05	4.74974e-05	TRUE	photosystem II reaction center protein B
AT4G03210.1	26	2	-3.64462	-4.79741	1.60731e-06	4.72628e-05	4.72628e-05	TRUE	xyloglucan endotransglucosylase/hydrolase 9
AT4G37530.1	25	69	1.52048	4.80332	1.56056e-06	4.60176e-05	4.60176e-05	TRUE	Peroxidase superfamily protein
AT1G16460.1	4	30	2.96271	4.8066	1.53519e-06	4.54625e-05	4.5398e-05	TRUE	rhodanese homologue 2
AT3G28540.2	4	30	2.96271	4.8066	1.53519e-06	4.54625e-05	4.5398e-05	TRUE	P-loop containing nucleoside triphosphate hydrolases superfamily protein
AT5G46050.1	4	30	2.96271	4.8066	1.53519e-06	4.54625e-05	4.5398e-05	TRUE	peptide transporter 3
AT3G47295.1	126	58	-1.06348	-4.82009	1.43492e-06	4.26144e-05	4.26144e-05	TRUE	0
AT5G43780.1	63	125	1.04432	4.82249	1.41774e-06	4.22243e-05	4.22243e-05	TRUE	Pseudouridine synthase/archaeosine transglycosylase-like family protein
AT5G57760.1	22	0	-5.40362	-4.82375	1.40885e-06	4.20195e-05	4.20195e-05	TRUE	0
AT1G70335.1	39	7	-2.42223	-4.82628	1.3911e-06	4.15497e-05	4.15497e-05	TRUE	#N/A
AT2G40270.2	18	58	1.74387	4.85903	1.17962e-06	3.54108e-05	3.53853e-05	TRUE	Protein kinase family protein
AT4G20830.2	18	58	1.74387	4.85903	1.17962e-06	3.54108e-05	3.53853e-05	TRUE	FAD-binding Berberine family protein
AT3G62290.2	64	127	1.0445	4.86161	1.16433e-06	3.50273e-05	3.50273e-05	TRUE	ADP-ribosylation factor A1E
AT5G44610.1	3	28	3.27821	4.86474	1.14606e-06	3.45274e-05	3.45274e-05	TRUE	microtubule-associated protein 18
AT3G15850.1	107	45	-1.1938	-4.87473	1.08958e-06	3.28734e-05	3.28734e-05	TRUE	fatty acid desaturase 5
AT5G42650.1	104	43	-1.21836	-4.88394	1.03985e-06	3.14641e-05	3.14641e-05	TRUE	allene oxide synthase
AT3G22120.1	60	17	-1.76361	-4.88555	1.03142e-06	3.12545e-05	3.12545e-05	TRUE	cell wall-plasma membrane linker protein
AT1G22740.1	115	50	-1.14582	-4.89108	1.00283e-06	3.04323e-05	3.04323e-05	TRUE	RAB GTPase homolog G3B
AT5G25280.1	42	8	-2.3365	-4.90351	9.41385e-07	2.86511e-05	2.86511e-05	TRUE	serine-rich protein-related
AT2G04690.1	33	83	1.38646	4.91667	8.80285e-07	2.69093e-05	2.69093e-05	TRUE	Pyridoxamine 5'-phosphate oxidase family protein
AT3G22380.2	0	22	5.51525	4.9234	8.50533e-07	2.60763e-05	2.6038e-05	TRUE	time for coffee
AT3G61060.2	0	22	5.51525	4.9234	8.50533e-07	2.60763e-05	2.6038e-05	TRUE	phloem protein 2-A13
AT4G03260.3	0	22	5.51525	4.9234	8.50533e-07	2.60763e-05	2.6038e-05	TRUE	Outer arm dynein light chain 1 protein
AT3G19820.1	30	3	-3.26611	-4.93112	8.17597e-07	2.51405e-05	2.51405e-05	TRUE	cell elongation protein / DWARF1 / DIMINUTO (DIM)
AT4G10100.2	49	107	1.18257	4.9328	8.10575e-07	2.49614e-05	2.49614e-05	TRUE	co-factor for nitrate, reductase and xanthine dehydrogenase 7
AT2G44860.2	23	0	-5.46775	-4.93554	7.99284e-07	2.46683e-05	2.46501e-05	TRUE	Ribosomal protein L24e family protein
AT5G24580.1	23	0	-5.46775	-4.93554	7.99284e-07	2.46683e-05	2.46501e-05	TRUE	Heavy metal transport/detoxification superfamily protein
AT1G21270.1	21	64	1.6635	4.93723	7.92403e-07	2.45286e-05	2.45104e-05	TRUE	wall-associated kinase 2
AT4G35450.4	21	64	1.6635	4.93723	7.92403e-07	2.45286e-05	2.45104e-05	TRUE	ankyrin repeat-containing protein 2
AT1G61820.1	2	26	3.75625	4.94435	7.63993e-07	2.3755e-05	2.37373e-05	TRUE	beta glucosidase 46
AT4G12720.1	2	26	3.75625	4.94435	7.63993e-07	2.3755e-05	2.37373e-05	TRUE	MutT/nudix family protein
AT5G45350.2	58	120	1.10472	4.9463	7.56365e-07	2.36412e-05	2.36147e-05	TRUE	proline-rich family protein
AT5G48380.1	36	88	1.34532	4.94754	7.51579e-07	2.35269e-05	2.35269e-05	TRUE	BAK1-interacting receptor-like kinase 1
AT5G15650.1	63	127	1.06722	4.94784	7.50404e-07	2.35255e-05	2.35255e-05	TRUE	reversibly glycosylated polypeptide 2
AT3G06500.1	27	74	1.51038	4.94993	7.42409e-07	2.33099e-05	2.33099e-05	TRUE	Plant neutral invertase family protein
AT1G10070.3	53	13	-1.97167	-4.95161	7.36021e-07	2.31441e-05	2.31441e-05	TRUE	branched-chain amino acid transaminase 2
AT1G59590.1	19	61	1.73863	4.97264	6.60461e-07	2.0831e-05	2.0831e-05	TRUE	ZCF37
AT5G50200.1	3	29	3.32883	4.9834	6.24772e-07	1.97352e-05	1.97352e-05	TRUE	nitrate transmembrane transporters
AT1G80460.1	45	102	1.23639	4.98859	6.08222e-07	1.92708e-05	1.92708e-05	TRUE	Actin-like ATPase superfamily protein
AT2G32150.2	43	8	-2.37045	-5.00411	5.61217e-07	1.78086e-05	1.78086e-05	TRUE	Haloacid dehalogenase-like hydrolase (HAD) superfamily protein
AT1G27950.1	36	5	-2.79218	-5.01322	5.35271e-07	1.70112e-05	1.70112e-05	TRUE	glycosylphosphatidylinositol-anchored lipid protein transfer 1
AT1G01800.1	42	98	1.27821	5.01868	5.20289e-07	1.65856e-05	1.65856e-05	TRUE	NAD(P)-binding Rossmann-fold superfamily protein
AT3G17790.1	11	47	2.15097	5.02765	4.96532e-07	1.58525e-05	1.58525e-05	TRUE	purple acid phosphatase 17
AT3G19010.1	0	23	5.57938	5.03631	4.74599e-07	1.51988e-05	1.51988e-05	TRUE	2-oxoglutarate (2OG) and Fe(II)-dependent oxygenase superfamily protein
AT1G64220.1	24	0	-5.52915	-5.04435	4.55057e-07	1.46631e-05	1.46405e-05	TRUE	translocase of outer membrane 7 kDa subunit 2
AT2G22990.6	24	0	-5.52915	-5.04435	4.55057e-07	1.46631e-05	1.46405e-05	TRUE	sinapoylglucose 1
AT5G57930.1	24	0	-5.52915	-5.04435	4.55057e-07	1.46631e-05	1.46405e-05	TRUE	Arabidopsis thaliana protein of unknown function (DUF794)
AT2G18660.1	7	39	2.53386	5.0487	4.44832e-07	1.44004e-05	1.44004e-05	TRUE	plant natriuretic peptide A
AT3G45620.1	22	67	1.66247	5.04941	4.43176e-07	1.43691e-05	1.43691e-05	TRUE	Transducin/WD40 repeat-like superfamily protein
AT4G29810.1	14	53	1.97638	5.05627	4.27537e-07	1.39053e-05	1.39053e-05	TRUE	MAP kinase kinase 2
AT4G10920.1	71	140	1.03535	5.06772	4.026e-07	1.31147e-05	1.31147e-05	TRUE	transcriptional coactivator p15 (PC4) family protein (KELP)
AT3G29360.2	39	6	-2.64462	-5.07018	3.97441e-07	1.29669e-05	1.29669e-05	TRUE	UDP-glucose 6-dehydrogenase family protein
AT1G28480.1	6	37	2.68031	5.0714	3.949e-07	1.29143e-05	1.29042e-05	TRUE	Thioredoxin superfamily protein
AT5G39670.1	6	37	2.68031	5.0714	3.949e-07	1.29143e-05	1.29042e-05	TRUE	Calcium-binding EF-hand family protein
AT2G34770.1	118	50	-1.18297	-5.08229	3.72905e-07	1.22238e-05	1.22238e-05	TRUE	fatty acid hydroxylase 1
AT1G55020.1	3	30	3.37774	5.09966	3.40269e-07	1.1198e-05	1.11892e-05	TRUE	lipoxygenase 1
AT2G40750.1	3	30	3.37774	5.09966	3.40269e-07	1.1198e-05	1.11892e-05	TRUE	WRKY DNA-binding protein 54
AT3G28540.1	5	35	2.86317	5.1046	3.31501e-07	1.09353e-05	1.09353e-05	TRUE	P-loop containing nucleoside triphosphate hydrolases superfamily protein
AT2G37040.1	21	66	1.70789	5.10814	3.25349e-07	1.07494e-05	1.07494e-05	TRUE	PHE ammonia lyase 1
AT3G59350.3	109	44	-1.25294	-5.11116	3.20186e-07	1.05956e-05	1.05956e-05	TRUE	Protein kinase superfamily protein
AT4G23260.1	11	48	2.18135	5.12555	2.9667e-07	9.88014e-06	9.88014e-06	TRUE	cysteine-rich RLK (RECEPTOR-like protein kinase) 18
AT1G03850.2	22	68	1.68385	5.13331	2.84696e-07	9.51176e-06	9.51176e-06	TRUE	Glutaredoxin family protein
AT3G52430.1	8	42	2.44813	5.13779	2.77996e-07	9.31028e-06	9.30281e-06	TRUE	alpha/beta-Hydrolases superfamily protein
AT5G13080.1	8	42	2.44813	5.13779	2.77996e-07	9.31028e-06	9.30281e-06	TRUE	WRKY DNA-binding protein 75
AT2G41100.4	19	63	1.78517	5.14711	2.64534e-07	8.88085e-06	8.88085e-06	TRUE	Calcium-binding EF hand family protein
AT5G65390.1	25	0	-5.58804	-5.15038	2.59961e-07	8.7414e-06	8.7414e-06	TRUE	arabinogalactan protein 7
AT1G13520.1	4	33	3.10021	5.15097	2.59147e-07	8.72809e-06	8.72809e-06	TRUE	Protein of unknown function (DUF1262)
AT1G01550.2	7	40	2.57039	5.15399	2.54995e-07	8.60216e-06	8.60216e-06	TRUE	Protein of unknown function (DUF793)
AT5G17990.1	31	83	1.47666	5.15531	2.53206e-07	8.55566e-06	8.55566e-06	TRUE	tryptophan biosynthesis 1
AT1G07000.1	26	75	1.58419	5.16036	2.46469e-07	8.34154e-06	8.34154e-06	TRUE	exocyst subunit exo70 family protein B2
AT1G65800.1	15	56	1.95628	5.1625	2.43677e-07	8.26044e-06	8.26044e-06	TRUE	receptor kinase 2
AT3G50950.1	57	122	1.15366	5.1643	2.41337e-07	8.19446e-06	8.19446e-06	TRUE	HOPZ-ACTIVATED RESISTANCE 1
AT3G58850.1	40	6	-2.68115	-5.17284	2.30558e-07	7.85403e-06	7.85403e-06	TRUE	phy rapidly regulated 2
AT4G17460.1	92	33	-1.42335	-5.1791	2.22959e-07	7.6076e-06	7.6076e-06	TRUE	Homeobox-leucine zipper protein 4 (HB-4) / HD-ZIP protein
AT3G26210.1	27	77	1.56771	5.18913	2.11283e-07	7.23288e-06	7.23288e-06	TRUE	cytochrome P450, family 71, subfamily B, polypeptide 23
AT2G27385.1	89	31	-1.46572	-5.20721	1.917e-07	6.595e-06	6.595e-06	TRUE	Pollen Ole e 1 allergen and extensin family protein
AT4G19160.3	44	104	1.29682	5.22844	1.70946e-07	5.89071e-06	5.89071e-06	TRUE	0
AT1G58180.7	68	19	-1.78372	-5.24208	1.58779e-07	5.51245e-06	5.50452e-06	TRUE	beta carbonic anhydrase 6
AT5G62700.1	68	19	-1.78372	-5.24208	1.58779e-07	5.51245e-06	5.50452e-06	TRUE	tubulin beta chain 3
AT1G26945.1	30	2	-3.85108	-5.25379	1.48997e-07	5.19882e-06	5.19447e-06	TRUE	basic helix-loop-helix (bHLH) DNA-binding superfamily protein
AT5G02540.1	30	2	-3.85108	-5.25379	1.48997e-07	5.19882e-06	5.19447e-06	TRUE	NAD(P)-binding Rossmann-fold superfamily protein
AT2G26020.1	7	41	2.60601	5.25778	1.45802e-07	5.1087e-06	5.1087e-06	TRUE	plant defensin 1.2b
AT3G52105.2	4	34	3.14328	5.26165	1.42769e-07	5.01509e-06	5.01087e-06	TRUE	0
AT4G19420.1	4	34	3.14328	5.26165	1.42769e-07	5.01509e-06	5.01087e-06	TRUE	Pectinacetylesterase family protein
AT3G54500.5	33	3	-3.40362	-5.26264	1.42005e-07	5.00089e-06	5.00089e-06	TRUE	0
AT1G44770.1	27	78	1.58633	5.26771	1.38135e-07	4.8811e-06	4.8811e-06	TRUE	0
AT2G42870.1	48	9	-2.35922	-5.27226	1.34756e-07	4.76975e-06	4.76975e-06	TRUE	phy rapidly regulated 1
AT5G53490.2	143	64	-1.10406	-5.29356	1.19958e-07	4.25322e-06	4.25322e-06	TRUE	Tetratricopeptide repeat (TPR)-like superfamily protein
AT5G44420.1	18	63	1.86317	5.29988	1.15878e-07	4.12255e-06	4.12255e-06	TRUE	plant defensin 1.2	PDF1.2
AT5G11070.1	112	44	-1.29211	-5.30685	1.11534e-07	3.9748e-06	3.9748e-06	TRUE	0
AT1G18020.1	12	52	2.17129	5.31952	1.04041e-07	3.7205e-06	3.7205e-06	TRUE	FMN-linked oxidoreductases superfamily protein
AT1G73805.1	5	37	2.94334	5.32094	1.03233e-07	3.69794e-06	3.69794e-06	TRUE	Calmodulin binding protein-like
AT5G38710.2	3	32	3.47085	5.32547	1.00693e-07	3.61317e-06	3.61317e-06	TRUE	Methylenetetrahydrofolate reductase family protein
AT3G12610.1	39	5	-2.90766	-5.32607	1.00359e-07	3.60739e-06	3.60739e-06	TRUE	Leucine-rich repeat (LRR) family protein
AT5G40780.1	9	46	2.40945	5.32752	9.95626e-08	3.58494e-06	3.58494e-06	TRUE	lysine histidine transporter 1
AT2G32690.5	53	11	-2.21267	-5.32957	9.84448e-08	3.55083e-06	3.55083e-06	TRUE	glycine-rich protein 23
AT4G26260.2	8	44	2.51525	5.34039	9.27494e-08	3.36871e-06	3.36871e-06	TRUE	myo-inositol oxygenase 4
AT1G12900.3	51	10	-2.29468	-5.3453	9.02654e-08	3.28421e-06	3.28421e-06	TRUE	glyceraldehyde 3-phosphate dehydrogenase A subunit 2
AT4G33625.1	91	31	-1.49778	-5.35076	8.75853e-08	3.19227e-06	3.19227e-06	TRUE	0
AT3G15210.1	30	84	1.54124	5.35286	8.65742e-08	3.16094e-06	3.16094e-06	TRUE	ethylene responsive element binding factor 4
AT1G19350.4	27	0	-5.69907	-5.35476	8.56718e-08	3.13348e-06	3.13348e-06	TRUE	Brassinosteroid signalling positive regulator (BZR1) family protein
AT5G27860.2	0	26	5.75625	5.35769	8.42906e-08	3.0911e-06	3.08838e-06	TRUE	0
AT5G28020.6	0	26	5.75625	5.35769	8.42906e-08	3.0911e-06	3.08838e-06	TRUE	cysteine synthase D2
AT5G23900.1	171	82	-1.00449	-5.35834	8.39916e-08	3.08828e-06	3.08828e-06	TRUE	Ribosomal protein L13e family protein
AT4G27500.2	31	2	-3.89838	-5.36211	8.22567e-08	3.02984e-06	3.02984e-06	TRUE	proton pump interactor 1
AT2G02760.4	49	9	-2.38897	-5.36633	8.03559e-08	2.96506e-06	2.96506e-06	TRUE	ubiquiting-conjugating enzyme 2
AT2G26240.1	50	115	1.25745	5.36759	7.97949e-08	2.94958e-06	2.94958e-06	TRUE	Transmembrane proteins 14C
AT3G58120.1	42	6	-2.75154	-5.3738	7.70948e-08	2.85484e-06	2.85484e-06	TRUE	Basic-leucine zipper (bZIP) transcription factor family protein
AT2G26400.1	1	27	4.8107	5.37529	7.6459e-08	2.83886e-06	2.83633e-06	TRUE	acireductone dioxygenase 3
AT4G37010.2	1	27	4.8107	5.37529	7.6459e-08	2.83886e-06	2.83633e-06	TRUE	centrin 2
AT4G20860.1	31	86	1.52788	5.38172	7.37793e-08	2.75654e-06	2.75654e-06	TRUE	FAD-binding Berberine family protein
AT3G26230.1	18	64	1.88589	5.38567	7.21738e-08	2.70626e-06	2.70626e-06	TRUE	cytochrome P450, family 71, subfamily B, polypeptide 24
AT5G14410.1	62	15	-1.99149	-5.39087	7.0119e-08	2.63395e-06	2.63395e-06	TRUE	0
AT1G04040.1	47	8	-2.49877	-5.39362	6.90522e-08	2.59856e-06	2.59856e-06	TRUE	HAD superfamily, subfamily IIIB acid phosphatase
AT1G27020.1	45	108	1.31885	5.3979	6.74257e-08	2.54194e-06	2.54194e-06	TRUE	0
AT1G52200.1	29	83	1.57287	5.40042	6.6485e-08	2.51101e-06	2.51101e-06	TRUE	PLAC8 family protein
AT2G26010.1	19	66	1.85228	5.40309	6.55019e-08	2.47837e-06	2.47837e-06	TRUE	plant defensin 1.3
AT5G25770.3	2	30	3.96271	5.40609	6.44172e-08	2.44176e-06	2.44176e-06	TRUE	alpha/beta-Hydrolases superfamily protein
AT1G01620.2	11	51	2.26881	5.41248	6.21578e-08	2.36041e-06	2.36041e-06	TRUE	plasma membrane intrinsic protein 1C
AT1G21240.1	10	49	2.3486	5.41645	6.0794e-08	2.31283e-06	2.31283e-06	TRUE	wall associated kinase 3
AT1G70160.1	87	168	1.00519	5.41801	6.02672e-08	2.29698e-06	2.29698e-06	TRUE	0
AT1G66100.1	125	51	-1.23754	-5.42068	5.93725e-08	2.26703e-06	2.26703e-06	TRUE	Plant thionin
AT1G30400.1	3	33	3.51525	5.43524	5.47237e-08	2.09721e-06	2.09721e-06	TRUE	multidrug resistance-associated protein 1
AT3G06750.1	52	10	-2.3227	-5.43689	5.4218e-08	2.08165e-06	2.08165e-06	TRUE	hydroxyproline-rich glycoprotein family protein
AT1G10340.1	31	87	1.54456	5.45621	4.86401e-08	1.87094e-06	1.87094e-06	TRUE	Ankyrin repeat family protein
AT5G37370.7	0	27	5.8107	5.45964	4.77094e-08	1.83853e-06	1.83853e-06	TRUE	PRP38 family protein
AT5G37850.1	4	36	3.22574	5.4774	4.31622e-08	1.66638e-06	1.66638e-06	TRUE	pfkB-like carbohydrate kinase family protein
AT1G16240.1	76	154	1.07467	5.47951	4.26512e-08	1.64971e-06	1.64971e-06	TRUE	syntaxin of plants 51
AT2G40610.1	59	13	-2.12639	-5.4853	4.12775e-08	1.59954e-06	1.59954e-06	TRUE	expansin A8
AT3G56710.1	11	52	2.29682	5.50598	3.67129e-08	1.42531e-06	1.42531e-06	TRUE	sigma factor binding protein 1
AT4G33150.4	40	102	1.40631	5.50954	3.59764e-08	1.39932e-06	1.39932e-06	TRUE	lysine-ketoglutarate reductase/saccharopine dehydrogenase bifunctional enzyme
AT1G56660.2	10	50	2.37774	5.51144	3.55918e-08	1.38695e-06	1.38695e-06	TRUE	0
AT1G76180.1	102	36	-1.44669	-5.52036	3.38302e-08	1.32077e-06	1.32077e-06	TRUE	Dehydrin family protein
AT5G61160.1	46	7	-2.66039	-5.52415	3.3108e-08	1.295e-06	1.295e-06	TRUE	anthocyanin 5-aromatic acyltransferase 1
AT1G64640.1	41	5	-2.97981	-5.5269	3.25932e-08	1.27726e-06	1.27726e-06	TRUE	early nodulin-like protein 8
AT3G51860.1	8	46	2.57938	5.53775	3.06385e-08	1.20519e-06	1.20519e-06	TRUE	cation exchanger 3
AT4G01610.2	29	0	-5.80217	-5.54989	2.85851e-08	1.12868e-06	1.12868e-06	TRUE	Cysteine proteinases superfamily protein
AT3G16370.1	51	9	-2.44669	-5.55122	2.83686e-08	1.12226e-06	1.12226e-06	TRUE	GDSL-like Lipase/Acylhydrolase superfamily protein
AT2G43535.1	66	16	-1.98858	-5.55673	2.74883e-08	1.0895e-06	1.0895e-06	TRUE	Scorpion toxin-like knottin superfamily protein
AT2G29350.1	7	44	2.70789	5.56064	2.68784e-08	1.06837e-06	1.06735e-06	TRUE	senescence-associated gene 13
AT3G25882.1	7	44	2.70789	5.56064	2.68784e-08	1.06837e-06	1.06735e-06	TRUE	NIM1-interacting 2
AT5G58375.1	80	161	1.0648	5.56072	2.68661e-08	1.07094e-06	1.06735e-06	TRUE	Methyltransferase-related protein
AT2G44790.1	48	115	1.31634	5.56193	2.66809e-08	1.0656e-06	1.0656e-06	TRUE	uclacyanin 2
AT4G33467.2	44	6	-2.81865	-5.56927	2.55808e-08	1.02559e-06	1.02559e-06	TRUE	0
AT3G60190.1	82	164	1.05582	5.5736	2.49532e-08	1.00236e-06	1.00236e-06	TRUE	DYNAMIN-like 1E
AT2G35370.1	184	88	-1.00832	-5.57581	2.46384e-08	9.91625e-07	9.91625e-07	TRUE	glycine decarboxylase complex H
AT2G45470.1	36	3	-3.52915	-5.57673	2.4508e-08	9.89243e-07	9.88286e-07	TRUE	FASCICLIN-like arabinogalactan protein 8
AT4G16983.1	36	3	-3.52915	-5.57673	2.4508e-08	9.89243e-07	9.88286e-07	TRUE	#N/A
AT3G19010.4	60	133	1.20421	5.57927	2.41523e-08	9.77724e-07	9.77724e-07	TRUE	2-oxoglutarate (2OG) and Fe(II)-dependent oxygenase superfamily protein
AT4G23470.1	71	149	1.12524	5.59416	2.21697e-08	9.00962e-07	9.00962e-07	TRUE	PLAC8 family protein
AT1G04240.1	80	23	-1.74255	-5.59439	2.21396e-08	9.01496e-07	9.00962e-07	TRUE	AUX/IAA transcriptional regulator family protein
AT4G33050.3	66	142	1.16117	5.60056	2.13665e-08	8.75147e-07	8.75147e-07	TRUE	calmodulin-binding family protein
AT1G24881.1	21	72	1.83342	5.60418	2.09237e-08	8.58697e-07	8.58697e-07	TRUE	F-box family protein
AT3G51430.2	39	102	1.44284	5.61697	1.9433e-08	7.99092e-07	7.99092e-07	TRUE	Calcium-dependent phosphotriesterase superfamily protein
AT2G42790.1	82	165	1.06459	5.62844	1.81843e-08	7.49222e-07	7.49222e-07	TRUE	citrate synthase 3
AT1G66970.2	5	40	3.05582	5.633	1.77104e-08	7.31139e-07	7.31139e-07	TRUE	SHV3-like 2
AT1G64950.1	35	96	1.51149	5.64103	1.69033e-08	7.00598e-07	7.00598e-07	TRUE	cytochrome P450, family 89, subfamily A, polypeptide 5
AT5G52760.1	3	35	3.60014	5.64898	1.61402e-08	6.70299e-07	6.70299e-07	TRUE	Copper transport protein family
AT2G20740.2	0	29	5.9138	5.65667	1.54342e-08	6.42902e-07	6.4226e-07	TRUE	Tetraspanin family protein
AT5G52840.2	0	29	5.9138	5.65667	1.54342e-08	6.42902e-07	6.4226e-07	TRUE	NADH-ubiquinone oxidoreductase-related
AT2G02390.1	51	121	1.30225	5.65792	1.53214e-08	6.40123e-07	6.40123e-07	TRUE	glutathione S-transferase zeta 1
AT5G53550.6	24	78	1.75625	5.66275	1.48969e-08	6.23637e-07	6.23637e-07	TRUE	YELLOW STRIPE like 3
AT5G12050.1	45	6	-2.85108	-5.66507	1.46964e-08	6.16482e-07	6.16482e-07	TRUE	0
AT2G29980.1	50	8	-2.58804	-5.67339	1.39998e-08	5.88441e-07	5.88441e-07	TRUE	fatty acid desaturase 3
AT5G43580.1	21	73	1.85332	5.68458	1.31134e-08	5.52299e-07	5.52299e-07	TRUE	Serine protease inhibitor, potato inhibitor I-type family protein
AT1G60730.1	14	60	2.15535	5.68783	1.28661e-08	5.42979e-07	5.42979e-07	TRUE	NAD(P)-linked oxidoreductase superfamily protein
AT5G62350.1	139	57	-1.23024	-5.68966	1.2729e-08	5.38285e-07	5.38285e-07	TRUE	Plant invertase/pectin methylesterase inhibitor superfamily protein
AT3G26220.1	50	120	1.31885	5.68991	1.27104e-08	5.38589e-07	5.38285e-07	TRUE	cytochrome P450, family 71, subfamily B, polypeptide 3
AT1G24147.1	6	43	2.89712	5.6915	1.2593e-08	5.35793e-07	5.35793e-07	TRUE	0
AT5G44260.1	123	47	-1.33211	-5.69394	1.24138e-08	5.2925e-07	5.2925e-07	TRUE	Zinc finger C-x8-C-x5-C-x3-H type family protein
AT3G54640.1	58	132	1.24223	5.6961	1.22582e-08	5.23687e-07	5.23687e-07	TRUE	tryptophan synthase alpha chain
AT1G18300.1	10	52	2.43433	5.69819	1.21084e-08	5.18349e-07	5.18349e-07	TRUE	nudix hydrolase homolog 4
AT5G51550.1	115	42	-1.39736	-5.71038	1.12727e-08	4.83568e-07	4.83568e-07	TRUE	EXORDIUM like 3
AT1G13360.3	90	178	1.0397	5.734	9.80869e-09	4.22503e-07	4.22503e-07	TRUE	0
AT1G23020.6	31	0	-5.89838	-5.73678	9.64954e-09	4.1694e-07	4.16509e-07	TRUE	ferric reduction oxidase 3
AT3G13460.2	31	0	-5.89838	-5.73678	9.64954e-09	4.1694e-07	4.16509e-07	TRUE	evolutionarily conserved C-terminal region 2
AT3G04640.2	0	30	5.96271	5.75199	8.81974e-09	3.82274e-07	3.82274e-07	TRUE	glycine-rich protein
AT5G03350.1	7	46	2.77202	5.75595	8.61577e-09	3.74212e-07	3.74212e-07	TRUE	Legume lectin family protein
AT3G23050.2	46	6	-2.88278	-5.75964	8.42951e-09	3.67269e-07	3.66886e-07	TRUE	indole-3-acetic acid 7
AT5G15780.1	46	6	-2.88278	-5.75964	8.42951e-09	3.67269e-07	3.66886e-07	TRUE	Pollen Ole e 1 allergen and extensin family protein
AT4G28390.1	21	74	1.87295	5.76436	8.19674e-09	3.58251e-07	3.58251e-07	TRUE	ADP/ATP carrier 3
AT3G01500.1	77	20	-1.88904	-5.80075	6.60195e-09	2.90374e-07	2.90374e-07	TRUE	carbonic anhydrase 1
AT1G73540.1	18	69	1.99441	5.80372	6.48582e-09	2.8587e-07	2.8587e-07	TRUE	nudix hydrolase homolog 21
AT2G43550.1	79	21	-1.85565	-5.80523	6.42768e-09	2.83907e-07	2.83907e-07	TRUE	Scorpion toxin-like knottin superfamily protein
AT2G42170.3	44	5	-3.08169	-5.81768	5.96712e-09	2.64124e-07	2.64124e-07	TRUE	Actin family protein
AT5G25610.1	61	12	-2.28996	-5.83867	5.26181e-09	2.33898e-07	2.33898e-07	TRUE	BURP domain-containing protein
AT1G71695.1	98	31	-1.6047	-5.83992	5.22267e-09	2.32654e-07	2.32654e-07	TRUE	Peroxidase superfamily protein
AT4G16830.1	95	187	1.03285	5.84545	5.05186e-09	2.25527e-07	2.25527e-07	TRUE	Hyaluronan / mRNA binding family
AT2G30140.1	12	58	2.32883	5.8634	4.53496e-09	2.02886e-07	2.02886e-07	TRUE	UDP-Glycosyltransferase superfamily protein
AT4G34230.1	11	56	2.40374	5.87003	4.35714e-09	1.95771e-07	1.95771e-07	TRUE	cinnamyl alcohol dehydrogenase 5
AT2G24270.3	78	20	-1.90766	-5.87684	4.1817e-09	1.88294e-07	1.88294e-07	TRUE	aldehyde dehydrogenase 11A3
AT3G46080.1	6	45	2.96271	5.88688	3.93556e-09	1.7798e-07	1.7798e-07	TRUE	C2H2-type zinc finger family protein
AT4G26260.1	4	40	3.37774	5.88859	3.89507e-09	1.76531e-07	1.76531e-07	TRUE	myo-inositol oxygenase 4
AT1G32470.1	123	45	-1.39485	-5.89763	3.68762e-09	1.67859e-07	1.67859e-07	TRUE	Single hybrid motif superfamily protein
AT4G25100.2	87	177	1.08048	5.9003	3.62836e-09	1.65523e-07	1.65523e-07	TRUE	Fe superoxide dismutase 1
AT1G07890.1	70	153	1.18392	5.90404	3.54699e-09	1.62166e-07	1.62166e-07	TRUE	ascorbate peroxidase 1
AT5G16970.1	51	125	1.34917	5.90964	3.42849e-09	1.57093e-07	1.57093e-07	TRUE	alkenal reductase
AT5G67030.2	33	0	-5.98858	-5.91626	3.29352e-09	1.51241e-07	1.51241e-07	TRUE	zeaxanthin epoxidase (ZEP) (ABA1)
AT1G64400.1	22	78	1.88179	5.93693	2.90405e-09	1.33946e-07	1.33946e-07	TRUE	AMP-dependent synthetase and ligase family protein
AT4G23700.1	7	48	2.83342	5.94638	2.74144e-09	1.26867e-07	1.26726e-07	TRUE	cation/H+ exchanger 17
AT5G25260.1	7	48	2.83342	5.94638	2.74144e-09	1.26867e-07	1.26726e-07	TRUE	SPFH/Band 7/PHB domain-containing membrane-associated protein family
AT1G65690.1	10	55	2.51525	5.97075	2.36166e-09	1.10147e-07	1.10147e-07	TRUE	Late embryogenesis abundant (LEA) hydroxyproline-rich glycoprotein family
AT3G28510.1	4	41	3.41337	5.98754	2.13035e-09	1.00143e-07	1.00031e-07	TRUE	P-loop containing nucleoside triphosphate hydrolases superfamily protein
AT5G02290.2	4	41	3.41337	5.98754	2.13035e-09	1.00143e-07	1.00031e-07	TRUE	Protein kinase superfamily protein
AT5G26690.1	1	33	5.10021	5.99196	2.07322e-09	9.77886e-08	9.77886e-08	TRUE	Heavy metal transport/detoxification superfamily protein
AT4G24570.1	29	91	1.70563	5.99252	2.0661e-09	9.76736e-08	9.76736e-08	TRUE	dicarboxylate carrier 2
AT5G05010.2	34	0	-6.03165	-6.00344	1.93176e-09	9.17388e-08	9.17388e-08	TRUE	clathrin adaptor complexes medium subunit family protein
AT3G55500.1	46	5	-3.14582	-6.00511	1.91203e-09	9.1009e-08	9.1009e-08	TRUE	expansin A16
AT2G05440.6	0	33	6.10021	6.02654	1.67508e-09	8.02808e-08	8.02808e-08	TRUE	GLYCINE RICH PROTEIN 9
AT2G39850.1	78	19	-1.98166	-6.02702	1.67007e-09	8.02251e-08	8.02251e-08	TRUE	Subtilisin-like serine endopeptidase family protein
AT2G43160.5	2	36	4.22574	6.03378	1.6017e-09	7.71182e-08	7.71182e-08	TRUE	ENTH/VHS family protein
AT2G37750.1	7	49	2.86317	6.03986	1.54247e-09	7.44387e-08	7.44387e-08	TRUE	0
AT1G70810.1	19	74	2.01734	6.05532	1.40138e-09	6.77866e-08	6.77866e-08	TRUE	Calcium-dependent lipid-binding (CaLB domain) family protein
AT1G11545.1	38	2	-4.19211	-6.06722	1.30142e-09	6.30979e-08	6.30979e-08	TRUE	xyloglucan endotransglucosylase/hydrolase 8
ATCG00330.1	52	7	-2.83727	-6.0748	1.24139e-09	6.03273e-08	6.03273e-08	TRUE	chloroplast ribosomal protein S14
AT1G21520.1	36	104	1.58633	6.08269	1.18184e-09	5.76352e-08	5.75679e-08	TRUE	0
AT2G33120.1	36	104	1.58633	6.08269	1.18184e-09	5.76352e-08	5.75679e-08	TRUE	synaptobrevin-related protein 1
AT4G14630.1	4	42	3.44813	6.08508	1.16436e-09	5.69828e-08	5.69828e-08	TRUE	germin-like protein 9
ATCG00280.1	64	12	-2.35922	-6.08791	1.14397e-09	5.61164e-08	5.61164e-08	TRUE	photosystem II reaction center protein C
AT3G56310.1	88	182	1.10418	6.08925	1.1344e-09	5.57783e-08	5.57783e-08	TRUE	Melibiase family protein
AT1G56700.2	0	34	6.14328	6.11455	9.68287e-10	4.78361e-08	4.78361e-08	TRUE	Peptidase C15, pyroglutamyl peptidase I-like
AT5G35735.1	49	126	1.41839	6.16324	7.12734e-10	3.53788e-08	3.53788e-08	TRUE	Auxin-responsive family protein
AT3G02520.1	42	115	1.50899	6.16656	6.97921e-10	3.47261e-08	3.47261e-08	TRUE	general regulatory factor 7
AT5G38980.1	66	152	1.25935	6.17834	6.47796e-10	3.23092e-08	3.23092e-08	TRUE	0
AT1G76090.1	131	47	-1.42302	-6.17911	6.44646e-10	3.22292e-08	3.22292e-08	TRUE	sterol methyltransferase 3
AT4G11600.1	54	134	1.36702	6.18049	6.39013e-10	3.20244e-08	3.20244e-08	TRUE	glutathione peroxidase 6
AT1G17860.1	52	131	1.3888	6.18489	6.21464e-10	3.12199e-08	3.12199e-08	TRUE	Kunitz family trypsin and protease inhibitor protein
AT3G01420.1	2	38	4.30374	6.22878	4.70072e-10	2.36717e-08	2.36717e-08	TRUE	Peroxidase superfamily protein
AT5G02840.5	37	1	-5.15364	-6.23042	4.65195e-10	2.34828e-08	2.34828e-08	TRUE	LHY/CCA1-like 1
AT5G21170.3	147	56	-1.3365	-6.24054	4.36059e-10	2.21191e-08	2.21191e-08	TRUE	5'-AMP-activated protein kinase beta-2 subunit protein
AT2G23810.1	52	132	1.39977	6.24561	4.22146e-10	2.14656e-08	2.14656e-08	TRUE	tetraspanin8
AT3G15950.1	59	9	-2.6569	-6.25182	4.05685e-10	2.0679e-08	2.0679e-08	TRUE	DNA topoisomerase-related
AT3G09500.1	229	109	-1.0152	-6.25553	3.96179e-10	2.0244e-08	2.0244e-08	TRUE	Ribosomal L29 family protein
AT4G03520.2	37	0	-6.15364	-6.25572	3.95691e-10	2.02687e-08	2.0244e-08	TRUE	Thioredoxin superfamily protein
AT2G38400.1	190	83	-1.139	-6.25703	3.92389e-10	2.01491e-08	2.01491e-08	TRUE	alanine:glyoxylate aminotransferase 3
AT4G18930.1	65	152	1.28137	6.26245	3.78981e-10	1.95086e-08	1.95086e-08	TRUE	RNA ligase/cyclic nucleotide phosphodiesterase family protein
AT2G14890.1	64	11	-2.48475	-6.27386	3.52204e-10	1.81751e-08	1.81751e-08	TRUE	arabinogalactan protein 9
AT3G61440.2	18	75	2.11471	6.28341	3.31229e-10	1.71351e-08	1.71351e-08	TRUE	cysteine synthase C1
AT4G20110.1	36	107	1.62736	6.28453	3.28848e-10	1.70543e-08	1.70543e-08	TRUE	VACUOLAR SORTING RECEPTOR 7
AT3G25717.1	101	29	-1.74442	-6.29065	3.16131e-10	1.64356e-08	1.64356e-08	TRUE	ROTUNDIFOLIA like 16
AT3G13950.1	5	47	3.28848	6.31127	2.76749e-10	1.44242e-08	1.44242e-08	TRUE	0
AT3G09270.1	7	52	2.9489	6.31381	2.72241e-10	1.42248e-08	1.42248e-08	TRUE	glutathione S-transferase TAU 8
AT1G53625.1	3	42	3.86317	6.3444	2.23292e-10	1.18152e-08	1.18152e-08	TRUE	0
AT5G42080.4	0	37	6.26527	6.3692	1.90016e-10	1.01058e-08	1.01058e-08	TRUE	dynamin-like protein
AT5G13200.1	26	91	1.86317	6.36973	1.89366e-10	1.00969e-08	1.00969e-08	TRUE	GRAM domain family protein
AT1G02500.1	101	206	1.0841	6.38277	1.73911e-10	9.32058e-09	9.32058e-09	TRUE	S-adenosylmethionine synthetase 1
AT3G13910.2	31	100	1.74548	6.38441	1.72062e-10	9.24524e-09	9.24524e-09	TRUE	Protein of unknown function (DUF3511)
AT2G37970.1	11	62	2.55058	6.38915	1.66806e-10	8.98597e-09	8.98597e-09	TRUE	SOUL heme-binding family protein
AT5G64770.1	121	39	-1.57765	-6.40977	1.45744e-10	7.87167e-09	7.87167e-09	TRUE	0
AT4G27740.1	65	155	1.30957	6.43161	1.26262e-10	6.85496e-09	6.85496e-09	TRUE	Yippee family putative zinc-binding protein
AT3G17390.1	132	45	-1.49673	-6.44112	1.18596e-10	6.45558e-09	6.45558e-09	TRUE	S-adenosylmethionine synthetase family protein
AT1G09750.1	86	20	-2.04852	-6.46674	1.00142e-10	5.46532e-09	5.46532e-09	TRUE	Eukaryotic aspartyl protease family protein
AT1G66670.1	49	131	1.47453	6.46984	9.81092e-11	5.36845e-09	5.36845e-09	TRUE	CLP protease proteolytic subunit 3
AT3G61280.1	11	63	2.57366	6.47282	9.61911e-11	5.27735e-09	5.27735e-09	TRUE	Arabidopsis thaliana protein of unknown function (DUF821)
AT1G74880.1	204	89	-1.14088	-6.49206	8.46732e-11	4.68241e-09	4.68241e-09	TRUE	NAD(P)H:plastoquinone dehydrogenase complex subunit O
AT2G38860.3	13	68	2.44284	6.52931	6.60744e-11	3.67339e-09	3.67339e-09	TRUE	Class I glutamine amidotransferase-like superfamily protein
AT2G37710.1	28	97	1.84837	6.5409	6.1149e-11	3.41779e-09	3.41779e-09	TRUE	receptor lectin kinase
AT2G32190.1	11	64	2.59638	6.55572	5.53736e-11	3.11167e-09	3.11167e-09	TRUE	0
AT2G33810.1	173	68	-1.29135	-6.59271	4.31871e-11	2.44664e-09	2.44664e-09	TRUE	squamosa promoter binding protein-like 3
AT5G49645.1	9	60	2.79278	6.59922	4.13317e-11	2.34791e-09	2.34791e-09	TRUE	#N/A
AT4G13510.1	61	152	1.37301	6.60455	3.9872e-11	2.27118e-09	2.27118e-09	TRUE	ammonium transporter 1;1
AT2G24200.2	59	149	1.39234	6.60895	3.87067e-11	2.21084e-09	2.21084e-09	TRUE	Cytosol aminopeptidase family protein
AT2G35980.1	15	74	2.35838	6.67274	2.51064e-11	1.43796e-09	1.43796e-09	TRUE	Late embryogenesis abundant (LEA) hydroxyproline-rich glycoprotein family
AT3G26170.1	32	106	1.78374	6.67286	2.50874e-11	1.44083e-09	1.43796e-09	TRUE	cytochrome P450, family 71, subfamily B, polypeptide 19
AT2G29400.1	89	195	1.18741	6.68106	2.37223e-11	1.3662e-09	1.3662e-09	TRUE	type one protein phosphatase 1
AT5G44567.1	9	61	2.81663	6.68313	2.33887e-11	1.35072e-09	1.35072e-09	TRUE	#N/A
AT4G23820.1	160	59	-1.38347	-6.68484	2.31184e-11	1.33881e-09	1.33881e-09	TRUE	Pectin lyase-like superfamily protein
AT5G47120.1	33	108	1.76631	6.68988	2.23346e-11	1.29702e-09	1.29702e-09	TRUE	BAX inhibitor 1
AT4G02380.2	23	90	2.02411	6.69252	2.19361e-11	1.27744e-09	1.27744e-09	TRUE	senescence-associated gene 21
AT1G80160.2	74	13	-2.4532	-6.69709	2.12611e-11	1.2416e-09	1.2416e-09	TRUE	Lactoylglutathione lyase / glyoxalase I family protein
ATCG00580.1	48	3	-3.94418	-6.69734	2.12249e-11	1.24297e-09	1.2416e-09	TRUE	photosystem II reaction center protein E
AT3G04730.1	239	109	-1.07687	-6.70678	1.98965e-11	1.16845e-09	1.16845e-09	TRUE	indoleacetic acid-induced protein 16
AT1G56220.4	159	58	-1.39909	-6.72092	1.80582e-11	1.0635e-09	1.0635e-09	TRUE	Dormancy/auxin associated family protein
AT5G55460.1	10	64	2.73389	6.74037	1.57985e-11	9.38367e-10	9.38367e-10	TRUE	Bifunctional inhibitor/lipid-transfer protein/seed storage 2S albumin superfamily protein
AT1G52190.1	88	19	-2.15569	-6.75706	1.40823e-11	8.38822e-10	8.38822e-10	TRUE	Major facilitator superfamily protein
AT4G20360.2	0	42	6.44813	6.76614	1.32261e-11	7.90081e-10	7.90081e-10	TRUE	RAB GTPase homolog E1B
AT4G12730.1	49	3	-3.97393	-6.78273	1.1793e-11	7.06494e-10	7.06494e-10	TRUE	FASCICLIN-like arabinogalactan 2
AT3G26180.1	72	172	1.31215	6.78551	1.15679e-11	6.9501e-10	6.9501e-10	TRUE	cytochrome P450, family 71, subfamily B, polypeptide 20
AT3G51440.1	31	106	1.82954	6.79009	1.12062e-11	6.75225e-10	6.75225e-10	TRUE	Calcium-dependent phosphotriesterase superfamily protein
AT5G27420.1	53	143	1.48777	6.80476	1.01217e-11	6.13424e-10	6.13424e-10	TRUE	carbon/nitrogen insensitive 1
AT4G35100.1	95	22	-2.05461	-6.80972	9.77866e-12	5.9436e-10	5.9436e-10	TRUE	plasma membrane intrinsic protein 3
AT5G44430.1	18	82	2.24344	6.81629	9.342e-12	5.7115e-10	5.7115e-10	TRUE	plant defensin 1.2C
AT1G16240.3	44	1	-5.40362	-6.82183	8.98908e-12	5.51189e-10	5.51189e-10	TRUE	syntaxin of plants 51
AT1G32350.1	5	53	3.46181	6.84652	7.56671e-12	4.65342e-10	4.65342e-10	TRUE	alternative oxidase 1D
AT5G05730.1	53	144	1.49782	6.86269	6.75752e-12	4.16807e-10	4.16807e-10	TRUE	anthranilate synthase alpha subunit 1
AT2G45380.4	3	48	4.05582	6.88689	5.70249e-12	3.52776e-10	3.52776e-10	TRUE	0
AT3G12360.1	20	87	2.17683	6.89167	5.51404e-12	3.42133e-10	3.42133e-10	TRUE	Ankyrin repeat family protein
AT1G54575.1	10	66	2.77828	6.90272	5.10153e-12	3.18433e-10	3.18433e-10	TRUE	0
AT2G42890.3	9	64	2.88589	6.93016	4.20369e-12	2.64769e-10	2.64769e-10	TRUE	MEI2-like 2
AT5G24210.1	33	112	1.81878	6.95153	3.61356e-12	2.28983e-10	2.28983e-10	TRUE	alpha/beta-Hydrolases superfamily protein
AT1G33960.1	8	62	3.01001	6.96299	3.33123e-12	2.11736e-10	2.11736e-10	TRUE	P-loop containing nucleoside triphosphate hydrolases superfamily protein
AT3G05900.1	119	33	-1.79461	-6.96391	3.30947e-12	2.10996e-10	2.10996e-10	TRUE	neurofilament protein-related
AT1G74590.1	6	57	3.30374	6.96416	3.30361e-12	2.11269e-10	2.10996e-10	TRUE	glutathione S-transferase TAU 10
AT3G20820.1	203	82	-1.25197	-6.9712	3.14239e-12	2.02199e-10	2.02199e-10	TRUE	Leucine-rich repeat (LRR) family protein
AT5G19140.3	0	45	6.54767	6.99012	2.74649e-12	1.77272e-10	1.77272e-10	TRUE	Aluminium induced protein with YGL and LRDR motifs
AT3G51330.1	5	55	3.51525	7.01689	2.26861e-12	1.47339e-10	1.47339e-10	TRUE	Eukaryotic aspartyl protease family protein
AT3G51600.1	209	85	-1.24215	-7.02999	2.06555e-12	1.3457e-10	1.3457e-10	TRUE	lipid transfer protein 5
AT4G34120.1	63	163	1.42726	7.04312	1.87976e-12	1.2285e-10	1.2285e-10	TRUE	Cystathionine beta-synthase (CBS) family protein
AT5G16030.2	230	98	-1.17496	-7.05759	1.69421e-12	1.11072e-10	1.11072e-10	TRUE	0
AT5G38410.2	48	0	-6.52915	-7.08373	1.4033e-12	9.25821e-11	9.25821e-11	TRUE	Ribulose bisphosphate carboxylase (small chain) family protein
AT2G19800.1	176	64	-1.40362	-7.08846	1.35609e-12	8.97517e-11	8.97517e-11	TRUE	myo-inositol oxygenase 2
AT1G07320.1	186	70	-1.35406	-7.09045	1.3368e-12	8.87569e-11	8.87569e-11	TRUE	ribosomal protein L4
AT5G42050.1	151	291	1.00229	7.11407	1.12668e-12	7.50447e-11	7.50447e-11	TRUE	DCD (Development and Cell Death) domain protein
AT5G14920.2	53	3	-4.08714	-7.11416	1.12596e-12	7.52372e-11	7.50447e-11	TRUE	Gibberellin-regulated family protein
AT2G27860.1	297	141	-1.01895	-7.14588	8.94215e-13	6.05279e-11	6.05279e-11	TRUE	UDP-D-apiose/UDP-D-xylose synthase 1
AT2G23320.1	74	182	1.35416	7.15118	8.60331e-13	5.8615e-11	5.8615e-11	TRUE	WRKY DNA-binding protein 15
AT5G62740.1	24	100	2.11471	7.25551	4.00145e-13	2.76232e-11	2.76232e-11	TRUE	SPFH/Band 7/PHB domain-containing membrane-associated protein family
AT3G15450.2	198	75	-1.34472	-7.27695	3.41458e-13	2.36502e-11	2.36502e-11	TRUE	Aluminium induced protein with YGL and LRDR motifs
AT3G62410.1	157	304	1.00912	7.31221	2.62784e-13	1.83843e-11	1.83843e-11	TRUE	CP12 domain-containing protein 2
AT1G20010.1	144	43	-1.68785	-7.33944	2.14482e-13	1.50556e-11	1.50556e-11	TRUE	tubulin beta-5 chain
AT3G51660.1	38	127	1.79657	7.34027	2.13167e-13	1.50139e-11	1.50139e-11	TRUE	Tautomerase/MIF superfamily protein
AT1G19960.1	11	74	2.80584	7.34645	2.0354e-13	1.43844e-11	1.43844e-11	TRUE	0
AT3G49780.1	35	122	1.85727	7.35955	1.84535e-13	1.31303e-11	1.31303e-11	TRUE	phytosulfokine 4 precursor
AT5G26920.1	22	98	2.21109	7.38556	1.51817e-13	1.08765e-11	1.08765e-11	TRUE	Cam-binding protein 60-like G
AT5G60860.1	106	23	-2.14854	-7.40061	1.35564e-13	9.74564e-12	9.74564e-12	TRUE	RAB GTPase homolog A1F
AT5G61210.1	98	223	1.24201	7.40284	1.33304e-13	9.61635e-12	9.61635e-12	TRUE	soluble N-ethylmaleimide-sensitive factor adaptor protein 33
AT3G55770.1	278	124	-1.10893	-7.40753	1.28678e-13	9.31485e-12	9.31485e-12	TRUE	GATA type zinc finger transcription factor family protein
AT1G56200.2	53	0	-6.67211	-7.42039	1.16774e-13	8.48258e-12	8.48258e-12	TRUE	embryo defective 1303
AT5G25250.1	42	136	1.75096	7.46183	8.53275e-14	6.21996e-12	6.21996e-12	TRUE	SPFH/Band 7/PHB domain-containing membrane-associated protein family
AT1G75380.4	119	255	1.15535	7.47541	7.69628e-14	5.6299e-12	5.6299e-12	TRUE	bifunctional nuclease in basal defense response 1
AT4G11890.4	0	52	6.75625	7.47828	7.53002e-14	5.52767e-12	5.52767e-12	TRUE	Protein kinase superfamily protein
AT5G10695.1	66	176	1.47085	7.48539	7.13361e-14	5.25518e-12	5.25518e-12	TRUE	0
AT3G16570.2	222	87	-1.29566	-7.48769	7.0097e-14	5.18221e-12	5.18221e-12	TRUE	rapid alkalinization factor 23
AT2G30750.1	21	98	2.27821	7.52174	5.4052e-14	4.01024e-12	4.01024e-12	TRUE	cytochrome P450, family 71, subfamily A, polypeptide 12
AT5G05690.3	2	53	4.78374	7.52398	5.31338e-14	3.95619e-12	3.95619e-12	TRUE	Cytochrome P450 superfamily protein
AT3G51880.1	218	84	-1.32005	-7.52772	5.16337e-14	3.85828e-12	3.85828e-12	TRUE	high mobility group B1
AT3G28940.1	125	265	1.13988	7.53875	4.7449e-14	3.55833e-12	3.55833e-12	TRUE	AIG2-like (avirulence induced gene) family protein
AT1G80160.1	56	161	1.57938	7.54426	4.54857e-14	3.42341e-12	3.42341e-12	TRUE	Lactoylglutathione lyase / glyoxalase I family protein
AT1G64360.1	127	269	1.13859	7.58857	3.23461e-14	2.4433e-12	2.4433e-12	TRUE	0
AT5G14920.1	289	128	-1.11911	-7.60859	2.77097e-14	2.10069e-12	2.10069e-12	TRUE	Gibberellin-regulated family protein
AT4G13250.1	148	299	1.07036	7.61069	2.72639e-14	2.07445e-12	2.07445e-12	TRUE	NAD(P)-binding Rossmann-fold superfamily protein
AT3G13790.5	36	128	1.88589	7.61666	2.60329e-14	1.98803e-12	1.98803e-12	TRUE	Glycosyl hydrolases family 32 protein
AT3G01970.1	24	106	2.19877	7.65464	1.93854e-14	1.48584e-12	1.48584e-12	TRUE	WRKY DNA-binding protein 45
AT5G38900.1	21	100	2.30735	7.65655	1.91002e-14	1.46937e-12	1.46937e-12	TRUE	Thioredoxin superfamily protein
AT1G02930.1	129	274	1.14262	7.68051	1.58455e-14	1.22351e-12	1.22351e-12	TRUE	glutathione S-transferase 6
AT3G22060.1	109	246	1.23015	7.71691	1.19185e-14	9.23708e-13	9.23708e-13	TRUE	Receptor-like protein kinase-related family protein
AT1G30700.1	11	79	2.90016	7.71857	1.17643e-14	9.15154e-13	9.15154e-13	TRUE	FAD-binding Berberine family protein
AT4G01610.1	106	242	1.24676	7.73496	1.03437e-14	8.13757e-13	8.11069e-13	TRUE	Cysteine proteinases superfamily protein
AT2G15970.1	362	174	-1.00109	-7.77512	7.53766e-15	5.9751e-13	5.9751e-13	TRUE	cold regulated 413 plasma membrane 1
AT4G12480.1	40	138	1.84241	7.78472	6.98666e-15	5.55946e-13	5.55946e-13	TRUE	Bifunctional inhibitor/lipid-transfer protein/seed storage 2S albumin superfamily protein
AT3G56240.3	154	312	1.07443	7.79847	6.26641e-15	5.00545e-13	5.00545e-13	TRUE	copper chaperone
AT5G52750.1	42	142	1.81324	7.81112	5.66814e-15	4.54498e-13	4.54498e-13	TRUE	Heavy metal transport/detoxification superfamily protein
AT2G26560.1	121	266	1.19223	7.82851	4.93676e-15	3.98921e-13	3.97903e-13	TRUE	phospholipase A 2A
AT3G07390.1	52	160	1.6773	7.8527	4.07182e-15	3.32899e-13	3.32899e-13	TRUE	auxin-responsive family protein
AT1G04820.1	105	19	-2.4105	-7.8969	2.85917e-15	2.34677e-13	2.34677e-13	TRUE	tubulin alpha-4 chain
AT1G62380.1	169	51	-1.67264	-7.90029	2.78247e-15	2.29284e-13	2.29284e-13	TRUE	ACC oxidase 2
AT3G47340.3	89	12	-2.83496	-7.94418	1.95475e-15	1.6301e-13	1.6301e-13	TRUE	glutamine-dependent asparagine synthase 1
AT4G36990.1	19	101	2.4661	8.00097	1.23445e-15	1.03357e-13	1.03357e-13	TRUE	heat shock factor 4
AT2G39210.1	30	124	2.10312	8.05134	8.18947e-16	6.91231e-14	6.91231e-14	TRUE	Major facilitator superfamily protein
AT2G34590.1	369	173	-1.03703	-8.08132	6.40716e-16	5.42994e-14	5.42994e-14	TRUE	Transketolase family protein
AT5G51465.1	17	98	2.58306	8.08939	5.9962e-16	5.1024e-14	5.1024e-14	TRUE	#N/A
AT5G11420.1	197	64	-1.56624	-8.13582	4.09171e-16	3.49607e-14	3.49607e-14	TRUE	Protein of unknown function, DUF642
AT4G16990.17	102	16	-2.61661	-8.15232	3.57001e-16	3.06286e-14	3.06286e-14	TRUE	disease resistance protein (TIR-NBS class), putative
AT4G39950.1	28	122	2.1792	8.16664	3.17099e-16	2.75453e-14	2.75453e-14	TRUE	cytochrome P450, family 79, subfamily B, polypeptide 2
AT2G22170.1	70	4	-4.07347	-8.16788	3.13847e-16	2.73769e-14	2.73769e-14	TRUE	Lipase/lipooxygenase, PLAT/LH2 family protein
AT4G38550.4	32	130	2.07818	8.18137	2.80632e-16	2.45824e-14	2.45824e-14	TRUE	Arabidopsis phospholipase-like protein (PEARLI 4) family
AT2G36830.1	143	34	-2.01659	-8.25453	1.52498e-16	1.34715e-14	1.34715e-14	TRUE	gamma tonoplast intrinsic protein
AT3G08520.1	251	94	-1.36114	-8.26983	1.34147e-16	1.19517e-14	1.19517e-14	TRUE	Ribosomal protein L41 family
AT4G27440.1	293	120	-1.23205	-8.27073	1.33138e-16	1.19127e-14	1.19127e-14	TRUE	protochlorophyllide oxidoreductase B
AT2G38860.1	38	143	1.96776	8.28177	1.21354e-16	1.09051e-14	1.09051e-14	TRUE	Class I glutamine amidotransferase-like superfamily protein
AT4G24770.2	411	196	-1.01247	-8.3625	6.1402e-17	5.61451e-15	5.61451e-15	TRUE	31-kDa RNA binding protein
AT2G41090.1	96	242	1.38972	8.41087	4.06972e-17	3.75423e-15	3.75423e-15	TRUE	Calcium-binding EF-hand family protein
AT1G56220.2	243	87	-1.42605	-8.42963	3.46749e-17	3.2129e-15	3.2129e-15	TRUE	Dormancy/auxin associated family protein
AT1G68010.2	205	65	-1.6013	-8.43377	3.34701e-17	3.11511e-15	3.11511e-15	TRUE	hydroxypyruvate reductase
AT1G13340.1	15	99	2.77828	8.45414	2.81144e-17	2.62838e-15	2.62838e-15	TRUE	Regulator of Vps4 activity in the MVB pathway protein
AT5G52920.1	384	176	-1.06972	-8.45576	2.77282e-17	2.60395e-15	2.60395e-15	TRUE	plastidic pyruvate kinase beta subunit 1
AT1G02500.2	156	333	1.14979	8.50992	1.74051e-17	1.65691e-15	1.65691e-15	TRUE	S-adenosylmethionine synthetase 1
AT4G14960.2	194	58	-1.68612	-8.51286	1.69693e-17	1.62283e-15	1.62283e-15	TRUE	Tubulin/FtsZ family protein
AT3G22600.1	16	103	2.74232	8.56484	1.08229e-17	1.03979e-15	1.03979e-15	TRUE	Bifunctional inhibitor/lipid-transfer protein/seed storage 2S albumin superfamily protein
AT5G10760.1	13	97	2.95529	8.63256	5.99943e-18	5.79056e-16	5.79056e-16	TRUE	Eukaryotic aspartyl protease family protein
ATCG00490.1	115	18	-2.61975	-8.66196	4.63726e-18	4.51765e-16	4.50976e-16	TRUE	ribulose-bisphosphate carboxylases
AT1G21250.1	32	139	2.17476	8.70605	3.14636e-18	3.07959e-16	3.07959e-16	TRUE	cell wall-associated kinase
AT4G38540.1	98	252	1.41839	8.71657	2.86761e-18	2.81999e-16	2.81999e-16	TRUE	FAD/NAD(P)-binding oxidoreductase family protein
AT4G15530.6	4	75	4.28463	8.74077	2.31517e-18	2.28752e-16	2.28752e-16	TRUE	pyruvate orthophosphate dikinase
AT3G51430.1	69	206	1.63379	8.745	2.23016e-18	2.21402e-16	2.21402e-16	TRUE	Calcium-dependent phosphotriesterase superfamily protein
AT5G37600.1	81	228	1.54886	8.85125	8.65451e-19	8.63298e-17	8.63298e-17	TRUE	glutamine synthase clone R1
AT5G44130.1	123	20	-2.56477	-8.85416	8.43182e-19	8.45128e-17	8.45128e-17	TRUE	FASCICLIN-like arabinogalactan protein 13 precursor
AT3G13790.1	38	154	2.07467	8.89505	5.83941e-19	5.88116e-17	5.88116e-17	TRUE	Glycosyl hydrolases family 32 protein
AT5G25460.1	180	46	-1.91248	-8.94293	3.78982e-19	3.83545e-17	3.83545e-17	TRUE	Protein of unknown function, DUF642
AT1G52230.1	459	215	-1.03834	-9.0228	1.83335e-19	1.87361e-17	1.87361e-17	TRUE	photosystem I subunit H2
AT4G34180.1	123	298	1.33247	9.0384	1.58977e-19	1.64077e-17	1.64077e-17	TRUE	Cyclase family protein
AT5G46110.2	83	238	1.57559	9.15689	5.34142e-20	5.5679e-18	5.5679e-18	TRUE	Glucose-6-phosphate/phosphate translocator-related
AT3G05900.2	185	46	-1.952	-9.19051	3.90967e-20	4.09592e-18	4.09592e-18	TRUE	neurofilament protein-related
AT1G03870.1	195	51	-1.87909	-9.19872	3.62234e-20	3.81407e-18	3.81407e-18	TRUE	FASCICLIN-like arabinoogalactan 9
AT1G29670.1	157	32	-2.23881	-9.23952	2.476e-20	2.62029e-18	2.62029e-18	TRUE	GDSL-like Lipase/Acylhydrolase superfamily protein
AT3G52400.1	74	225	1.66014	9.24455	2.36225e-20	2.51266e-18	2.51266e-18	TRUE	syntaxin of plants 122
AT2G47130.1	16	117	2.92618	9.43497	3.91102e-21	4.22471e-19	4.22471e-19	TRUE	NAD(P)-binding Rossmann-fold superfamily protein
AT4G16990.10	0	87	7.49876	9.43984	3.73351e-21	4.05397e-19	4.05397e-19	TRUE	disease resistance protein (TIR-NBS class), putative
AT4G16260.1	53	194	1.92781	9.51617	1.79676e-21	1.97151e-19	1.97151e-19	TRUE	Glycosyl hydrolase superfamily protein
AT3G03470.1	109	289	1.46256	9.55199	1.27223e-21	1.40336e-19	1.40336e-19	TRUE	cytochrome P450, family 87, subfamily A, polypeptide 9
AT1G74670.1	193	46	-2.01308	-9.57893	9.80554e-22	1.09319e-19	1.09319e-19	TRUE	Gibberellin-regulated family protein
AT1G62515.1	292	99	-1.50465	-9.61809	6.70622e-22	7.51673e-20	7.51673e-20	TRUE	#N/A
AT3G19820.2	231	65	-1.77357	-9.62418	6.32088e-22	7.12311e-20	7.12311e-20	TRUE	cell elongation protein / DWARF1 / DIMINUTO (DIM)
AT4G32940.1	179	398	1.20862	9.68056	3.64721e-22	4.13245e-20	4.13245e-20	TRUE	gamma vacuolar processing enzyme
AT3G13520.1	133	17	-2.912	-9.84309	7.34208e-23	8.41031e-21	8.41031e-21	TRUE	arabinogalactan protein 12
AT1G09070.1	139	343	1.35894	9.84439	7.24776e-23	8.34814e-21	8.34814e-21	TRUE	soybean gene regulated by cold-2
AT4G15610.1	137	340	1.36717	9.84656	7.09287e-23	8.21512e-21	8.21512e-21	TRUE	Uncharacterised protein family (UPF0497)
AT3G60140.1	68	229	1.80756	9.89837	4.23124e-23	4.92809e-21	4.92809e-21	TRUE	Glycosyl hydrolase superfamily protein
AT5G64120.1	136	340	1.37774	9.90452	3.97871e-23	4.66001e-21	4.66001e-21	TRUE	Peroxidase superfamily protein
AT4G36220.1	45	187	2.11086	9.91057	3.74491e-23	4.41095e-21	4.41095e-21	TRUE	ferulic acid 5-hydroxylase 1
AT1G51200.3	129	15	-3.04852	-9.91112	3.72443e-23	4.41176e-21	4.41095e-21	TRUE	A20/AN1-like zinc finger family protein
AT3G14990.2	29	155	2.47396	9.92989	3.08589e-23	3.67626e-21	3.67626e-21	TRUE	Class I glutamine amidotransferase-like superfamily protein
AT5G54160.1	45	188	2.11855	9.95997	2.28128e-23	2.73334e-21	2.73334e-21	TRUE	O-methyltransferase 1
AT5G54810.1	204	446	1.18429	10.084	6.50063e-24	8.01924e-22	8.01924e-22	TRUE	tryptophan synthase beta-subunit 1
AT5G12250.1	228	57	-1.94418	-10.1759	2.54051e-24	3.19063e-22	3.19063e-22	TRUE	beta-6 tubulin
AT1G15040.1	68	236	1.851	10.2128	1.73694e-24	2.19465e-22	2.19465e-22	TRUE	Class I glutamine amidotransferase-like superfamily protein
AT1G65960.4	132	14	-3.18122	-10.2243	1.5437e-24	1.96239e-22	1.96239e-22	TRUE	glutamate decarboxylase 2
AT1G75750.2	218	51	-2.03994	-10.2685	9.77556e-25	1.25031e-22	1.25031e-22	TRUE	GAST1 protein homolog 1
AT2G28900.1	314	102	-1.56638	-10.2726	9.36468e-25	1.20515e-22	1.20515e-22	TRUE	outer plastid envelope protein 16-1
AT5G44020.1	353	124	-1.45351	-10.3069	6.55986e-25	8.60126e-23	8.60126e-23	TRUE	HAD superfamily, subfamily IIIB acid phosphatase
AT3G04184.1	114	0	-7.77707	-10.4746	1.12994e-25	1.49094e-23	1.49094e-23	TRUE	0
AT2G05100.1	500	211	-1.18887	-10.5048	8.20794e-26	1.08993e-23	1.08993e-23	TRUE	photosystem II light harvesting complex gene 2.1
AT1G19660.2	5	107	4.47535	10.5505	5.05234e-26	6.752e-24	6.752e-24	TRUE	Wound-responsive family protein
AT2G30490.1	60	229	1.98813	10.5518	4.98569e-26	6.70591e-24	6.70591e-24	TRUE	cinnamate-4-hydroxylase
AT1G50010.1	165	24	-2.72554	-10.5985	3.02702e-26	4.09788e-24	4.09788e-24	TRUE	tubulin alpha-2 chain
AT5G06320.1	181	428	1.29744	10.6119	2.62238e-26	3.57329e-24	3.57329e-24	TRUE	NDR1/HIN1-like 3
AT5G24530.1	94	291	1.6861	10.6301	2.15961e-26	2.96208e-24	2.96208e-24	TRUE	2-oxoglutarate (2OG) and Fe(II)-dependent oxygenase superfamily protein
AT1G59870.1	191	445	1.27605	10.6819	1.23754e-26	1.70862e-24	1.70862e-24	TRUE	ABC-2 and Plant PDR ABC-type transporter family protein
AT1G35710.1	50	214	2.15343	10.7363	6.87255e-27	9.55193e-25	9.55193e-25	TRUE	Protein kinase family protein with leucine-rich repeat domain
AT1G68010.1	534	227	-1.17833	-10.7797	4.29225e-27	6.04627e-25	6.04627e-25	TRUE	hydroxypyruvate reductase
AT3G05880.1	249	60	-1.9973	-10.8247	2.62995e-27	3.75542e-25	3.75542e-25	TRUE	Low temperature and salt responsive protein family
AT3G16530.1	161	20	-2.95317	-10.9049	1.09271e-27	1.5711e-25	1.5711e-25	TRUE	Legume lectin family protein
AT3G62290.3	8	122	3.98655	10.9224	9.0043e-28	1.30362e-25	1.30362e-25	TRUE	ADP-ribosylation factor A1E
AT1G09560.1	40	198	2.36324	10.9286	8.4112e-28	1.22627e-25	1.22627e-25	TRUE	germin-like protein 5
AT2G06850.1	253	60	-2.02029	-10.993	4.12944e-28	6.10571e-26	6.10571e-26	TRUE	xyloglucan endotransglucosylase/hydrolase 4
AT2G26500.1	621	278	-1.10369	-11.0306	2.72071e-28	4.05153e-26	4.05153e-26	TRUE	cytochrome b6f complex subunit (petM), putative
AT2G14560.1	13	138	3.4639	11.0505	2.17883e-28	3.29161e-26	3.29161e-26	TRUE	Protein of unknown function (DUF567)
AT1G68620.1	28	175	2.69967	11.0721	1.71317e-28	2.60702e-26	2.60702e-26	TRUE	alpha/beta-Hydrolases superfamily protein
AT4G37300.1	654	298	-1.07816	-11.1072	1.15669e-28	1.77313e-26	1.77313e-26	TRUE	maternal effect embryo arrest 59
AT1G78040.3	244	54	-2.12003	-11.1345	8.51962e-29	1.31568e-26	1.31568e-26	TRUE	Pollen Ole e 1 allergen and extensin family protein
AT1G76960.1	10	132	3.77828	11.1635	6.15467e-29	9.57556e-27	9.57556e-27	TRUE	0
AT5G26340.1	59	242	2.09204	11.2104	3.62658e-29	5.7278e-27	5.7278e-27	TRUE	Major facilitator superfamily protein
AT1G78020.1	349	104	-1.69083	-11.4411	2.60534e-30	4.24345e-28	4.24345e-28	TRUE	Protein of unknown function (DUF581)
AT4G32870.1	60	250	2.11471	11.4725	1.81322e-30	3.00015e-28	3.00015e-28	TRUE	Polyketide cyclase/dehydrase and lipid transport superfamily protein
AT3G12120.1	388	125	-1.57831	-11.4826	1.61325e-30	2.69065e-28	2.69065e-28	TRUE	fatty acid desaturase 2
AT4G37220.1	173	20	-3.05688	-11.4925	1.43843e-30	2.41841e-28	2.41841e-28	TRUE	Cold acclimation protein WCOR413 family
AT3G27690.1	219	38	-2.47104	-11.5695	5.8838e-31	1.00546e-28	1.00546e-28	TRUE	photosystem II light harvesting complex gene 2.3
AT5G65730.1	193	27	-2.78175	-11.5856	4.87296e-31	8.39599e-29	8.39599e-29	TRUE	xyloglucan endotransglucosylase/hydrolase 6
AT5G60360.1	350	704	1.06404	11.624	3.1126e-31	5.45306e-29	5.45306e-29	TRUE	aleurain-like protease
AT1G67860.1	132	383	1.59262	11.7076	1.16481e-31	2.05796e-29	2.05796e-29	TRUE	0
AT1G01620.1	617	253	-1.23032	-11.9903	3.99539e-33	7.1193e-31	7.1193e-31	TRUE	plasma membrane intrinsic protein 1C
AT4G35100.2	709	309	-1.14236	-12.1182	8.46452e-34	1.52128e-31	1.52128e-31	TRUE	plasma membrane intrinsic protein 3
AT3G47340.2	466	158	-1.50459	-12.1508	5.67984e-34	1.02968e-31	1.02968e-31	TRUE	glutamine-dependent asparagine synthase 1
AT5G23411.1	0	157	8.35044	12.1837	3.7954e-34	6.94092e-32	6.94092e-32	TRUE	0
AT3G57260.1	24	190	3.04071	12.2486	1.70961e-34	3.18231e-32	3.18231e-32	TRUE	beta-1,3-glucanase 2
AT4G12490.1	91	328	1.90557	12.2787	1.17839e-34	2.23338e-32	2.23338e-32	TRUE	Bifunctional inhibitor/lipid-transfer protein/seed storage 2S albumin superfamily protein
AT1G08450.1	64	278	2.17476	12.3127	7.73475e-35	1.4794e-32	1.4794e-32	TRUE	calreticulin 3
AT3G01290.1	215	537	1.3764	12.4392	1.60046e-35	3.14777e-33	3.14777e-33	TRUE	SPFH/Band 7/PHB domain-containing membrane-associated protein family
AT1G75040.1	43	238	2.52437	12.4464	1.46326e-35	2.90533e-33	2.90533e-33	TRUE	pathogenesis-related gene 5
AT1G67980.1	28	204	2.92089	12.4475	1.44216e-35	2.90494e-33	2.89098e-33	TRUE	caffeoyl-CoA 3-O-methyltransferase
AT5G10380.1	28	204	2.92089	12.4475	1.44216e-35	2.90494e-33	2.89098e-33	TRUE	RING/U-box superfamily protein
AT1G19610.1	116	378	1.76008	12.4861	8.88618e-36	1.81627e-33	1.81627e-33	TRUE	Arabidopsis defensin-like protein
AT1G05850.1	353	90	-1.91586	-12.5391	4.55925e-36	9.41102e-34	9.41102e-34	TRUE	Chitinase family protein
ATCG00020.1	266	48	-2.4145	-12.5818	2.66055e-36	5.60275e-34	5.60275e-34	TRUE	photosystem II reaction center protein A
AT4G39260.1	359	757	1.13212	12.6747	8.16756e-37	1.73752e-34	1.73752e-34	TRUE	cold, circadian rhythm, and RNA binding 1
AT1G12080.2	285	55	-2.31764	-12.7126	5.03348e-37	1.09311e-34	1.08922e-34	TRUE	Vacuolar calcium-binding protein-related
AT1G76490.1	989	475	-1.00223	-12.8671	6.89567e-38	1.51327e-35	1.51327e-35	TRUE	hydroxy methylglutaryl CoA reductase 1
AT2G16600.2	0	181	8.55566	12.9351	2.8529e-38	6.32737e-36	6.32737e-36	TRUE	rotamase CYP 3
AT4G05320.4	170	7	-4.54622	-13.0887	3.81879e-39	8.6537e-37	8.6537e-37	TRUE	polyubiquitin 10
AT1G09310.1	283	49	-2.47413	-13.1614	1.46328e-39	3.35235e-37	3.35235e-37	TRUE	Protein of unknown function, DUF538
AT4G31500.1	120	408	1.82135	13.2821	2.94096e-40	6.88911e-38	6.88911e-38	TRUE	cytochrome P450, family 83, subfamily B, polypeptide 1
AT1G26390.1	34	239	2.86922	13.3539	1.12365e-40	2.66202e-38	2.66202e-38	TRUE	FAD-binding Berberine family protein
AT2G14560.2	13	187	3.90227	13.4316	3.94696e-41	9.56817e-39	9.56817e-39	TRUE	Protein of unknown function (DUF567)
AT3G56400.1	76	331	2.17858	13.4502	3.07135e-41	7.53313e-39	7.53313e-39	TRUE	WRKY DNA-binding protein 70
AT2G37130.1	20	207	3.42737	13.4766	2.14762e-41	5.33018e-39	5.33018e-39	TRUE	Peroxidase superfamily protein
AT2G38540.1	377	82	-2.14505	-13.9437	3.43847e-44	8.7421e-42	8.7421e-42	TRUE	lipid transfer protein 1
AT2G31880.1	88	369	2.12386	13.9767	2.16317e-44	5.56764e-42	5.56764e-42	TRUE	Leucine-rich repeat protein kinase family protein
AT4G11650.1	11	194	4.1963	13.9807	2.04491e-44	5.32902e-42	5.32902e-42	TRUE	osmotin 34
AT4G38770.1	270	33	-2.97661	-14.1765	1.28133e-45	3.42477e-43	3.42477e-43	TRUE	proline-rich protein 4
AT3G16670.1	297	43	-2.73224	-14.2383	5.30201e-46	1.43554e-43	1.43554e-43	TRUE	Pollen Ole e 1 allergen and extensin family protein
AT3G63160.1	674	234	-1.47042	-14.3672	8.30902e-47	2.2793e-44	2.2793e-44	TRUE	0
AT2G43570.1	23	237	3.421	14.4093	4.52194e-47	1.25698e-44	1.25698e-44	TRUE	chitinase, putative
AT2G38870.1	123	449	1.92387	14.4587	2.20811e-47	6.22089e-45	6.22089e-45	TRUE	Serine protease inhibitor, potato inhibitor I-type family protein
AT1G14870.1	47	299	2.72523	14.5455	6.23607e-48	1.78095e-45	1.78095e-45	TRUE	PLANT CADMIUM RESISTANCE 2
AT2G43510.1	81	372	2.25512	14.5655	4.6528e-48	1.34724e-45	1.34724e-45	TRUE	trypsin inhibitor protein 1
AT5G38420.1	1220	573	-1.03446	-14.6698	1.00606e-48	2.99634e-46	2.99634e-46	TRUE	Ribulose bisphosphate carboxylase (small chain) family protein
AT2G45220.1	37	287	3.01127	14.9848	9.23443e-51	2.79014e-48	2.79014e-48	TRUE	Plant invertase/pectin methylesterase inhibitor superfamily
AT1G55330.1	258	21	-3.56309	-14.9851	9.19369e-51	2.81868e-48	2.79014e-48	TRUE	arabinogalactan protein 21
AT3G15356.1	303	37	-2.97791	-15.0211	5.33945e-51	1.66145e-48	1.66145e-48	TRUE	Legume lectin family protein
AT5G15970.1	535	139	-1.88864	-15.2904	8.86561e-53	2.86558e-50	2.84354e-50	TRUE	stress-responsive protein (KIN2) / stress-induced protein (KIN2) / cold-responsive protein (COR6.6) / cold-regulated protein (COR6.6)
AT5G64040.2	535	139	-1.88864	-15.2904	8.86561e-53	2.86558e-50	2.84354e-50	TRUE	photosystem I reaction center subunit PSI-N, chloroplast, putative / PSI-N, putative (PSAN)
AT1G02930.2	453	1007	1.2083	15.399	1.66114e-53	5.49706e-51	5.49706e-51	TRUE	glutathione S-transferase 6
AT4G37520.1	157	541	1.84068	15.4058	1.49625e-53	5.03128e-51	5.03128e-51	TRUE	Peroxidase superfamily protein
AT1G76930.2	102	446	2.18429	15.6388	3.95938e-55	1.37575e-52	1.37575e-52	TRUE	extensin 4
AT3G50480.1	503	1091	1.17284	15.6546	3.09034e-55	1.09199e-52	1.09199e-52	TRUE	homolog of RPW8 4
AT2G05520.4	306	0	-9.20157	-15.8632	1.14028e-56	4.09872e-54	4.09872e-54	TRUE	glycine-rich protein 3
AT1G02920.1	358	891	1.37128	15.9799	1.76392e-57	6.45162e-55	6.45162e-55	TRUE	glutathione S-transferase 7
AT5G15230.1	412	70	-2.5014	-15.9801	1.75755e-57	6.54311e-55	6.45162e-55	TRUE	GAST1 protein homolog 4
AT2G10940.1	320	33	-3.22172	-16.0097	1.09336e-57	4.14443e-55	4.14443e-55	TRUE	Bifunctional inhibitor/lipid-transfer protein/seed storage 2S albumin superfamily protein
AT4G34620.1	1239	537	-1.15037	-16.113	2.06897e-58	7.98777e-56	7.98777e-56	TRUE	small subunit ribosomal protein 16
AT4G14130.1	283	17	-4.00138	-16.3357	5.49558e-60	2.16173e-57	2.16173e-57	TRUE	xyloglucan endotransglucosylase/hydrolase 15
AT2G30860.1	581	1254	1.16574	16.7036	1.23481e-62	5.25374e-60	5.25374e-60	TRUE	glutathione S-transferase PHI 9
AT4G31290.1	468	82	-2.457	-16.8587	9.05013e-64	3.93077e-61	3.93077e-61	TRUE	ChaC-like family protein
AT5G25980.2	1054	382	-1.40842	-17.3974	8.63686e-68	4.0923e-65	4.0923e-65	TRUE	glucoside glucohydrolase 2
AT2G45960.3	441	57	-2.89593	-17.8756	1.82593e-71	8.85277e-69	8.85277e-69	TRUE	plasma membrane intrinsic protein 1B
AT3G09390.1	916	1802	1.03199	18.1467	1.3635e-73	6.76815e-71	6.76815e-71	TRUE	metallothionein 2A
AT3G53420.2	1653	709	-1.16541	-18.8088	6.39498e-79	3.25177e-76	3.25177e-76	TRUE	plasma membrane intrinsic protein 2A
AT2G21660.2	489	0	-9.87788	-19.1465	1.03577e-81	5.39842e-79	5.39842e-79	TRUE	cold, circadian rhythm, and rna binding 2
AT1G45145.1	183	762	2.11376	20.0268	3.21434e-89	1.76349e-86	1.76349e-86	TRUE	thioredoxin H-type 5
AT1G73260.1	68	518	2.98516	20.0484	2.08288e-89	1.17362e-86	1.17362e-86	TRUE	kunitz trypsin inhibitor 1
AT3G22231.1	41	456	3.53115	20.2415	4.22104e-91	2.58824e-88	2.58824e-88	TRUE	pathogen and circadian controlled 1
AT1G62510.1	743	147	-2.28173	-20.3369	6.0706e-92	3.83515e-89	3.83515e-89	TRUE	Bifunctional inhibitor/lipid-transfer protein/seed storage 2S albumin superfamily protein
AT1G12090.1	734	131	-2.4304	-20.9825	9.48644e-98	6.18042e-95	6.18042e-95	TRUE	extensin-like protein
AT2G05520.6	780	1793	1.25664	21.1988	9.80451e-100	6.59369e-97	6.59369e-97	TRUE	glycine-rich protein 3
AT3G44300.1	110	660	2.64078	21.2516	3.18561e-100	2.21379e-97	2.21379e-97	TRUE	nitrilase 2
AT3G04720.1	157	780	2.36852	21.7232	1.23732e-104	8.89505e-102	8.89505e-102	TRUE	pathogenesis-related 4	PR4
AT4G05320.3	886	1995	1.22683	21.9456	9.54553e-107	7.10733e-104	7.10733e-104	TRUE	polyubiquitin 10
AT1G14880.1	36	516	3.89712	22.3034	3.42719e-110	2.6463e-107	2.6463e-107	TRUE	PLANT CADMIUM RESISTANCE 1
AT4G02520.1	1177	2446	1.11113	22.4592	1.04159e-111	8.35196e-109	8.35196e-109	TRUE	glutathione S-transferase PHI 2
AT1G21310.1	87	704	3.0723	23.695	4.0597e-124	3.67985e-121	3.67985e-121	TRUE	extensin 3
AT5G26000.1	1345	363	-1.83375	-23.7707	6.71134e-125	6.35991e-122	6.35991e-122	TRUE	thioglucoside glucohydrolase 1
AT5G66053.1	0	841	10.7718	23.9103	2.39133e-126	2.37402e-123	2.37402e-123	TRUE	0
AT5G42530.1	1025	2362	1.2602	24.3907	2.14889e-131	2.24001e-128	2.24001e-128	TRUE	0
AT1G72060.1	319	1229	2.00167	24.5614	3.2667e-133	3.58443e-130	3.58443e-130	TRUE	serine-type endopeptidase inhibitors
AT2G05520.1	403	1413	1.86572	25.1345	2.08916e-139	2.41971e-136	2.41971e-136	TRUE	glycine-rich protein 3
AT5G02160.1	2244	802	-1.42858	-25.6701	2.51966e-145	3.08999e-142	3.08999e-142	TRUE	0
AT3G18250.1	96	825	3.1591	25.9821	7.89152e-149	1.02827e-145	1.02827e-145	TRUE	Putative membrane lipoprotein
AT3G49120.1	219	1147	2.44468	26.8357	1.23737e-158	1.84262e-155	1.84262e-155	TRUE	peroxidase CB
AT2G25510.2	264	1243	2.29103	26.8881	3.02729e-159	4.85484e-156	4.85484e-156	TRUE	0
AT1G65970.1	1155	2875	1.37148	28.7311	1.55879e-181	2.70814e-178	2.70814e-178	TRUE	thioredoxin-dependent peroxidase 2
AT2G45180.1	3013	1109	-1.38613	-29.0833	5.83586e-186	1.10605e-182	1.10605e-182	TRUE	Bifunctional inhibitor/lipid-transfer protein/seed storage 2S albumin superfamily protein
AT3G16240.1	2104	516	-1.97188	-31.2208	5.56625e-214	1.28939e-210	1.28939e-210	TRUE	delta tonoplast integral protein
AT1G07600.1	0	2045	12.0537	33.4115	9.32854e-245	2.43102e-241	2.43102e-241	TRUE	metallothionein 1A
AT2G25510.1	495	2125	2.15778	33.8948	7.94067e-252	2.36496e-248	2.36496e-248	TRUE	0
AT3G22235.2	196	1636	3.11706	36.3717	1.19337e-289	4.14658e-286	4.14658e-286	TRUE	0
AT1G31580.1	551	2468	2.21903	37.1717	1.95447e-302	8.14935e-299	8.14935e-299	TRUE	ECS1
AT1G62480.1	5513	2080	-1.35044	-38.6038	0	0	0	TRUE	Vacuolar calcium-binding protein-related
AT2G34430.1	13891	5950	-1.16737	-54.8794	0	0	0	TRUE	light-harvesting chlorophyll-protein complex II subunit B1
AT2G14610.1	116	1829	4.03467	42.4576	0	0	0	TRUE	pathogenesis-related gene 1	PR1
