# Supplementary material for: Gadolinium Protects Arabidopsis thaliana against Botrytis cinerea through the Activation of JA/ET-Induced Defense Responses
Source: Int J Mol Sci. 2021 May 6;22(9):4938. doi: 10.3390/ijms22094938 (PMC8124739; doi:10.3390/ijms22094938)
Supplement: Supplementary file 1 [file ijms-22-04938-s001.zip › Supplementary Table 1.xlsx]

## Sheet: 24 hpt GO up
GO biological process complete	Arabidopsis thaliana - REFLIST (27416)	upload_1 (1086)	upload_1 (expected)	upload_1 (over/under)	upload_1 (fold Enrichment)	upload_1 (P-value)
camalexin metabolic process (GO:0052317)	11	7	.44	+	16.06	7.05E-03
camalexin biosynthetic process (GO:0010120)	11	7	.44	+	16.06	7.05E-03
response to molecule of fungal origin (GO:0002238)	18	11	.71	+	15.43	1.21E-05
toxin biosynthetic process (GO:0009403)	13	7	.51	+	13.59	1.61E-02
phytoalexin biosynthetic process (GO:0052315)	13	7	.51	+	13.59	1.61E-02
phytoalexin metabolic process (GO:0052314)	13	7	.51	+	13.59	1.61E-02
indole phytoalexin biosynthetic process (GO:0009700)	13	7	.51	+	13.59	1.61E-02
indole phytoalexin metabolic process (GO:0046217)	13	7	.51	+	13.59	1.61E-02
defense response by cell wall thickening (GO:0052482)	17	9	.67	+	13.36	7.98E-04
defense response by callose deposition in cell wall (GO:0052544)	16	8	.63	+	12.62	5.17E-03
negative regulation of cell death (GO:0060548)	34	16	1.35	+	11.88	7.21E-08
response to ozone (GO:0010193)	33	15	1.31	+	11.47	4.43E-07
negative regulation of programmed cell death (GO:0043069)	27	12	1.07	+	11.22	3.73E-05
response to molecule of bacterial origin (GO:0002237)	36	16	1.43	+	11.22	1.41E-07
defense response by callose deposition (GO:0052542)	25	11	.99	+	11.11	1.64E-04
jasmonic acid and ethylene-dependent systemic resistance (GO:0009861)	16	7	.63	+	11.04	4.59E-02
induced systemic resistance (GO:0009682)	30	13	1.19	+	10.94	1.18E-05
defense response to bacterium, incompatible interaction (GO:0009816)	42	18	1.66	+	10.82	1.42E-08
endoplasmic reticulum unfolded protein response (GO:0030968)	27	11	1.07	+	10.28	3.06E-04
defense response to Gram-negative bacterium (GO:0050829)	20	8	.79	+	10.10	1.91E-02
regulation of plant-type hypersensitive response (GO:0010363)	20	8	.79	+	10.10	1.91E-02
systemic acquired resistance (GO:0009627)	61	24	2.42	+	9.93	1.86E-11
regulation of systemic acquired resistance (GO:0010112)	23	9	.91	+	9.88	5.83E-03
response to insect (GO:0009625)	31	12	1.23	+	9.77	1.27E-04
indole-containing compound biosynthetic process (GO:0042435)	49	18	1.94	+	9.27	1.12E-07
indolalkylamine metabolic process (GO:0006586)	30	11	1.19	+	9.26	7.23E-04
tryptophan metabolic process (GO:0006568)	30	11	1.19	+	9.26	7.23E-04
cellular response to unfolded protein (GO:0034620)	41	15	1.62	+	9.24	4.95E-06
response to unfolded protein (GO:0006986)	41	15	1.62	+	9.24	4.95E-06
response to salicylic acid (GO:0009751)	147	52	5.82	+	8.93	1.86E-25
regulation of jasmonic acid mediated signaling pathway (GO:2000022)	40	14	1.58	+	8.84	2.74E-05
auxin biosynthetic process (GO:0009851)	27	9	1.07	+	8.41	1.71E-02
cell wall thickening (GO:0052386)	30	10	1.19	+	8.41	5.18E-03
cellular response to hypoxia (GO:0071456)	235	78	9.31	+	8.38	9.22E-38
cellular response to oxygen levels (GO:0071453)	237	78	9.39	+	8.31	1.52E-37
cellular response to decreased oxygen levels (GO:0036294)	237	78	9.39	+	8.31	1.52E-37
cellular response to salicylic acid stimulus (GO:0071446)	49	16	1.94	+	8.24	5.54E-06
salicylic acid mediated signaling pathway (GO:0009863)	40	13	1.58	+	8.20	1.90E-04
indole-containing compound metabolic process (GO:0042430)	72	23	2.85	+	8.06	2.45E-09
regulation of cell death (GO:0010941)	86	27	3.41	+	7.93	3.64E-11
positive regulation of response to biotic stimulus (GO:0002833)	80	25	3.17	+	7.89	3.78E-10
response to hypoxia (GO:0001666)	260	81	10.30	+	7.86	1.23E-37
positive regulation of defense response (GO:0031349)	88	27	3.49	+	7.75	5.80E-11
defense response, incompatible interaction (GO:0009814)	176	54	6.97	+	7.75	5.15E-24
response to decreased oxygen levels (GO:0036293)	264	81	10.46	+	7.75	3.12E-37
response to oxygen levels (GO:0070482)	265	81	10.50	+	7.72	3.93E-37
toxin metabolic process (GO:0009404)	59	18	2.34	+	7.70	1.36E-06
positive regulation of response to external stimulus (GO:0032103)	83	25	3.29	+	7.60	7.53E-10
activation of innate immune response (GO:0002218)	40	12	1.58	+	7.57	1.24E-03
response to chitin (GO:0010200)	137	41	5.43	+	7.56	2.21E-17
activation of immune response (GO:0002253)	41	12	1.62	+	7.39	1.55E-03
regulation of programmed cell death (GO:0043067)	68	19	2.69	+	7.05	1.57E-06
immune response (GO:0006955)	302	84	11.96	+	7.02	5.12E-36
callose localization (GO:0052545)	40	11	1.58	+	6.94	7.69E-03
regulation of innate immune response (GO:0045088)	106	29	4.20	+	6.91	7.59E-11
plant-type hypersensitive response (GO:0009626)	44	12	1.74	+	6.88	2.93E-03
innate immune response (GO:0045087)	295	80	11.69	+	6.85	1.64E-33
response to wounding (GO:0009611)	209	56	8.28	+	6.76	1.63E-22
positive regulation of innate immune response (GO:0045089)	56	15	2.22	+	6.76	1.63E-04
positive regulation of immune response (GO:0050778)	56	15	2.22	+	6.76	1.63E-04
positive regulation of immune system process (GO:0002684)	56	15	2.22	+	6.76	1.63E-04
host programmed cell death induced by symbiont (GO:0034050)	45	12	1.78	+	6.73	3.58E-03
regulation of immune system process (GO:0002682)	124	33	4.91	+	6.72	2.50E-12
regulation of immune response (GO:0050776)	114	30	4.52	+	6.64	6.51E-11
immune system process (GO:0002376)	356	93	14.10	+	6.59	2.81E-38
response to bacterium (GO:0009617)	491	128	19.45	+	6.58	6.79E-54
programmed cell death (GO:0012501)	77	20	3.05	+	6.56	1.65E-06
response to fungus (GO:0009620)	317	82	12.56	+	6.53	3.74E-33
regulation of response to biotic stimulus (GO:0002831)	168	43	6.65	+	6.46	3.78E-16
polysaccharide localization (GO:0033037)	43	11	1.70	+	6.46	1.39E-02
regulation of response to external stimulus (GO:0032101)	173	44	6.85	+	6.42	1.75E-16
regulation of defense response (GO:0031347)	245	61	9.70	+	6.29	2.82E-23
defense response to bacterium (GO:0042742)	402	100	15.92	+	6.28	8.57E-40
cellular response to topologically incorrect protein (GO:0035967)	65	16	2.57	+	6.21	1.62E-04
tricarboxylic acid cycle (GO:0006099)	45	11	1.78	+	6.17	2.02E-02
toxin catabolic process (GO:0009407)	46	11	1.82	+	6.04	2.42E-02
negative regulation of defense response (GO:0031348)	63	15	2.50	+	6.01	6.07E-04
response to jasmonic acid (GO:0009753)	169	40	6.69	+	5.98	7.24E-14
response to topologically incorrect protein (GO:0035966)	68	16	2.69	+	5.94	2.77E-04
defense response to fungus (GO:0050832)	239	56	9.47	+	5.92	4.38E-20
response to oomycetes (GO:0002239)	91	21	3.60	+	5.83	3.88E-06
response to endoplasmic reticulum stress (GO:0034976)	91	21	3.60	+	5.83	3.88E-06
response to reactive oxygen species (GO:0000302)	151	34	5.98	+	5.68	6.21E-11
cell death (GO:0008219)	99	22	3.92	+	5.61	2.92E-06
defense response to other organism (GO:0098542)	779	171	30.86	+	5.54	4.93E-64
response to organonitrogen compound (GO:0010243)	238	52	9.43	+	5.52	2.51E-17
response to organic cyclic compound (GO:0014070)	278	60	11.01	+	5.45	4.25E-20
response to biotic stimulus (GO:0009607)	1043	225	41.32	+	5.45	2.51E-85
response to external biotic stimulus (GO:0043207)	1042	224	41.28	+	5.43	1.20E-84
response to other organism (GO:0051707)	1042	224	41.28	+	5.43	1.20E-84
cellular biogenic amine metabolic process (GO:0006576)	61	13	2.42	+	5.38	1.13E-02
cellular amine metabolic process (GO:0044106)	61	13	2.42	+	5.38	1.13E-02
interspecies interaction between organisms (GO:0044419)	1069	226	42.35	+	5.34	2.99E-84
cellular response to jasmonic acid stimulus (GO:0071395)	72	15	2.85	+	5.26	2.66E-03
defense response (GO:0006952)	923	192	36.56	+	5.25	2.49E-69
response to toxic substance (GO:0009636)	116	24	4.59	+	5.22	1.80E-06
jasmonic acid mediated signaling pathway (GO:0009867)	68	14	2.69	+	5.20	6.87E-03
response to oxidative stress (GO:0006979)	445	90	17.63	+	5.11	1.63E-29
regulation of response to stress (GO:0080134)	365	72	14.46	+	4.98	1.59E-22
cellular response to oxidative stress (GO:0034599)	71	14	2.81	+	4.98	1.07E-02
response to nitrogen compound (GO:1901698)	287	56	11.37	+	4.93	8.10E-17
detoxification (GO:0098754)	98	19	3.88	+	4.89	2.64E-04
aromatic amino acid family metabolic process (GO:0009072)	83	16	3.29	+	4.87	2.87E-03
response to virus (GO:0009615)	83	16	3.29	+	4.87	2.87E-03
alpha-amino acid catabolic process (GO:1901606)	87	16	3.45	+	4.64	4.94E-03
aerobic respiration (GO:0009060)	88	16	3.49	+	4.59	5.64E-03
aging (GO:0007568)	131	23	5.19	+	4.43	6.22E-05
positive regulation of response to stimulus (GO:0048584)	226	39	8.95	+	4.36	1.40E-09
response to cadmium ion (GO:0046686)	312	53	12.36	+	4.29	1.63E-13
response to external stimulus (GO:0009605)	1439	244	57.00	+	4.28	2.79E-74
cellular amino acid catabolic process (GO:0009063)	96	16	3.80	+	4.21	1.52E-02
secondary metabolite biosynthetic process (GO:0044550)	138	23	5.47	+	4.21	1.45E-04
plant organ senescence (GO:0090693)	111	18	4.40	+	4.09	5.68E-03
leaf senescence (GO:0010150)	105	17	4.16	+	4.09	1.10E-02
cellular response to organic cyclic compound (GO:0071407)	132	21	5.23	+	4.02	1.09E-03
response to karrikin (GO:0080167)	128	20	5.07	+	3.94	2.62E-03
cellular response to chemical stimulus (GO:0070887)	1039	158	41.16	+	3.84	2.36E-40
response to metal ion (GO:0010038)	429	65	16.99	+	3.82	8.15E-15
cellular response to stress (GO:0033554)	1087	158	43.06	+	3.67	3.52E-38
organic acid catabolic process (GO:0016054)	157	22	6.22	+	3.54	3.94E-03
carboxylic acid catabolic process (GO:0046395)	157	22	6.22	+	3.54	3.94E-03
cell redox homeostasis (GO:0045454)	140	19	5.55	+	3.43	3.04E-02
secondary metabolic process (GO:0019748)	295	40	11.69	+	3.42	5.44E-07
response to inorganic substance (GO:0010035)	896	121	35.49	+	3.41	1.09E-25
response to ethylene (GO:0009723)	149	20	5.90	+	3.39	2.09E-02
response to stress (GO:0006950)	3014	404	119.39	+	3.38	3.44E-103
response to chemical (GO:0042221)	2600	341	102.99	+	3.31	1.98E-81
response to oxygen-containing compound (GO:1901700)	1459	189	57.79	+	3.27	3.72E-40
protein folding (GO:0006457)	178	23	7.05	+	3.26	7.93E-03
regulation of response to stimulus (GO:0048583)	690	87	27.33	+	3.18	5.88E-16
small molecule catabolic process (GO:0044282)	235	29	9.31	+	3.12	1.00E-03
monocarboxylic acid biosynthetic process (GO:0072330)	211	26	8.36	+	3.11	4.08E-03
alpha-amino acid metabolic process (GO:1901605)	265	32	10.50	+	3.05	3.96E-04
response to organic substance (GO:0010033)	1639	197	64.92	+	3.03	8.62E-38
sulfur compound metabolic process (GO:0006790)	348	39	13.78	+	2.83	1.10E-04
monocarboxylic acid metabolic process (GO:0032787)	432	48	17.11	+	2.80	3.92E-06
response to acid chemical (GO:0001101)	369	41	14.62	+	2.80	6.17E-05
cellular response to organic substance (GO:0071310)	625	67	24.76	+	2.71	1.33E-08
response to water (GO:0009415)	355	38	14.06	+	2.70	4.79E-04
response to water deprivation (GO:0009414)	347	37	13.75	+	2.69	7.57E-04
cellular response to stimulus (GO:0051716)	2360	248	93.48	+	2.65	7.60E-40
response to abiotic stimulus (GO:0009628)	2072	209	82.08	+	2.55	4.00E-30
cellular response to oxygen-containing compound (GO:1901701)	476	48	18.86	+	2.55	6.85E-05
response to stimulus (GO:0050896)	5373	540	212.83	+	2.54	1.91E-100
response to cold (GO:0009409)	404	40	16.00	+	2.50	1.54E-03
carboxylic acid metabolic process (GO:0019752)	884	87	35.02	+	2.48	4.39E-10
cellular amino acid metabolic process (GO:0006520)	377	37	14.93	+	2.48	4.94E-03
response to abscisic acid (GO:0009737)	482	47	19.09	+	2.46	2.90E-04
response to alcohol (GO:0097305)	486	47	19.25	+	2.44	3.39E-04
oxoacid metabolic process (GO:0043436)	988	94	39.14	+	2.40	3.62E-10
organic acid metabolic process (GO:0006082)	991	94	39.26	+	2.39	3.92E-10
response to temperature stimulus (GO:0009266)	600	56	23.77	+	2.36	6.04E-05
organic acid biosynthetic process (GO:0016053)	464	42	18.38	+	2.29	8.07E-03
carboxylic acid biosynthetic process (GO:0046394)	464	42	18.38	+	2.29	8.07E-03
signal transduction (GO:0007165)	1204	107	47.69	+	2.24	3.81E-10
signaling (GO:0023052)	1238	107	49.04	+	2.18	1.52E-09
small molecule metabolic process (GO:0044281)	1486	127	58.86	+	2.16	1.94E-11
response to osmotic stress (GO:0006970)	510	43	20.20	+	2.13	3.88E-02
cell communication (GO:0007154)	1475	124	58.43	+	2.12	1.37E-10
response to endogenous stimulus (GO:0009719)	1216	102	48.17	+	2.12	2.72E-08
response to hormone (GO:0009725)	1197	100	47.42	+	2.11	5.48E-08
cellular macromolecule localization (GO:0070727)	659	53	26.10	+	2.03	1.07E-02
macromolecule localization (GO:0033036)	894	71	35.41	+	2.00	3.56E-04
catabolic process (GO:0009056)	1424	113	56.41	+	2.00	6.92E-08
cellular catabolic process (GO:0044248)	1189	94	47.10	+	2.00	3.91E-06
response to lipid (GO:0033993)	652	51	25.83	+	1.97	3.79E-02
protein phosphorylation (GO:0006468)	876	68	34.70	+	1.96	1.65E-03
organonitrogen compound catabolic process (GO:1901565)	823	62	32.60	+	1.90	1.21E-02
organic substance transport (GO:0071702)	982	72	38.90	+	1.85	6.40E-03
organic substance catabolic process (GO:1901575)	1306	95	51.73	+	1.84	1.62E-04
phosphorylation (GO:0016310)	1118	77	44.29	+	1.74	2.53E-02
phosphorus metabolic process (GO:0006793)	1774	117	70.27	+	1.66	5.74E-04
phosphate-containing compound metabolic process (GO:0006796)	1731	109	68.57	+	1.59	1.43E-02
organonitrogen compound metabolic process (GO:1901564)	4349	255	172.27	+	1.48	5.08E-07
cellular process (GO:0009987)	11472	651	454.43	+	1.43	2.61E-28
cellular metabolic process (GO:0044237)	7322	390	290.04	+	1.34	2.24E-07
metabolic process (GO:0008152)	8255	430	327.00	+	1.31	2.14E-07
regulation of biological process (GO:0050789)	5144	267	203.76	+	1.31	8.74E-03
biological regulation (GO:0065007)	5733	294	227.10	+	1.29	5.85E-03
organic substance metabolic process (GO:0071704)	7417	374	293.80	+	1.27	5.04E-04
biological_process (GO:0008150)	21446	926	849.52	+	1.09	2.64E-05
Unclassified (UNCLASSIFIED)	5970	160	236.48	-	.68	0.00E00
nucleobase-containing compound metabolic process (GO:0006139)	2019	39	79.98	-	.49	1.21E-03
gene expression (GO:0010467)	1538	16	60.92	-	.26	3.44E-08
RNA processing (GO:0006396)	758	7	30.03	-	.23	3.28E-03
RNA metabolic process (GO:0016070)	1228	10	48.64	-	.21	8.89E-08
nucleic acid metabolic process (GO:0090304)	1632	13	64.65	-	.20	2.14E-11

## Sheet: 24 hpt GO down
GO biological process complete	Arabidopsis thaliana - REFLIST (27416)	upload_1 (189)	upload_1 (expected)	upload_1 (over/under)	upload_1 (fold Enrichment)	upload_1 (P-value)
water transport (GO:0006833)	29	8	.20	+	40.02	3.80E-07
fluid transport (GO:0042044)	29	8	.20	+	40.02	3.80E-07
cold acclimation (GO:0009631)	56	8	.39	+	20.72	3.72E-05
response to water deprivation (GO:0009414)	347	22	2.39	+	9.20	3.52E-11
response to water (GO:0009415)	355	22	2.45	+	8.99	5.46E-11
response to acid chemical (GO:0001101)	369	22	2.54	+	8.65	1.15E-10
response to cold (GO:0009409)	404	23	2.79	+	8.26	7.36E-11
response to temperature stimulus (GO:0009266)	600	26	4.14	+	6.29	5.88E-10
response to inorganic substance (GO:0010035)	896	29	6.18	+	4.69	2.30E-08
response to abscisic acid (GO:0009737)	482	15	3.32	+	4.51	5.32E-03
response to alcohol (GO:0097305)	486	15	3.35	+	4.48	5.87E-03
response to osmotic stress (GO:0006970)	510	15	3.52	+	4.27	1.04E-02
response to lipid (GO:0033993)	652	17	4.49	+	3.78	1.10E-02
response to oxygen-containing compound (GO:1901700)	1459	36	10.06	+	3.58	1.02E-07
response to abiotic stimulus (GO:0009628)	2072	45	14.28	+	3.15	1.52E-08
response to hormone (GO:0009725)	1197	23	8.25	+	2.79	3.14E-02
response to endogenous stimulus (GO:0009719)	1216	23	8.38	+	2.74	4.02E-02
response to chemical (GO:0042221)	2600	45	17.92	+	2.51	2.02E-05
response to stress (GO:0006950)	3014	49	20.78	+	2.36	4.08E-05
response to stimulus (GO:0050896)	5373	69	37.04	+	1.86	1.81E-04
Unclassified (UNCLASSIFIED)	5970	36	41.16	-	.87	0.00E00

## Sheet: 24 hpi GO up
GO biological process complete	Arabidopsis thaliana - REFLIST (27416)	upload_1 (633)	upload_1 (expected)	upload_1 (over/under)	upload_1 (fold Enrichment)	upload_1 (P-value)
response to insect (GO:0009625)	31	10	.72	+	13.97	5.34E-05
defense response to bacterium, incompatible interaction (GO:0009816)	42	13	.97	+	13.41	5.94E-07
indolalkylamine metabolic process (GO:0006586)	30	9	.69	+	12.99	4.65E-04
tryptophan metabolic process (GO:0006568)	30	9	.69	+	12.99	4.65E-04
systemic acquired resistance (GO:0009627)	61	18	1.41	+	12.78	3.89E-10
lignin metabolic process (GO:0009808)	53	14	1.22	+	11.44	7.03E-07
lignin biosynthetic process (GO:0009809)	42	11	.97	+	11.34	6.41E-05
toxin catabolic process (GO:0009407)	46	12	1.06	+	11.30	1.52E-05
auxin biosynthetic process (GO:0009851)	27	7	.62	+	11.23	2.56E-02
toxin metabolic process (GO:0009404)	59	14	1.36	+	10.28	2.34E-06
negative regulation of cell death (GO:0060548)	34	8	.79	+	10.19	1.08E-02
indole-containing compound biosynthetic process (GO:0042435)	49	11	1.13	+	9.72	2.50E-04
response to molecule of bacterial origin (GO:0002237)	36	8	.83	+	9.62	1.56E-02
response to salicylic acid (GO:0009751)	147	32	3.39	+	9.43	2.93E-16
indole-containing compound metabolic process (GO:0042430)	72	15	1.66	+	9.02	2.80E-06
defense response, incompatible interaction (GO:0009814)	176	36	4.06	+	8.86	8.83E-18
cellular response to salicylic acid stimulus (GO:0071446)	49	10	1.13	+	8.84	2.08E-03
detoxification (GO:0098754)	98	19	2.26	+	8.40	4.93E-08
positive regulation of response to external stimulus (GO:0032103)	83	16	1.92	+	8.35	2.10E-06
positive regulation of response to biotic stimulus (GO:0002833)	80	15	1.85	+	8.12	9.94E-06
cellular response to oxygen levels (GO:0071453)	237	44	5.47	+	8.04	9.56E-21
cellular response to decreased oxygen levels (GO:0036294)	237	44	5.47	+	8.04	9.56E-21
positive regulation of defense response (GO:0031349)	88	16	2.03	+	7.87	4.44E-06
response to toxic substance (GO:0009636)	116	21	2.68	+	7.84	1.35E-08
cellular response to hypoxia (GO:0071456)	235	42	5.43	+	7.74	3.85E-19
regulation of cell death (GO:0010941)	86	15	1.99	+	7.55	2.37E-05
response to decreased oxygen levels (GO:0036293)	264	46	6.10	+	7.55	8.85E-21
response to oxygen levels (GO:0070482)	265	46	6.12	+	7.52	1.02E-20
response to hypoxia (GO:0001666)	260	44	6.00	+	7.33	2.50E-19
defense response to fungus (GO:0050832)	239	40	5.52	+	7.25	3.29E-17
immune response (GO:0006955)	302	50	6.97	+	7.17	6.57E-22
phenylpropanoid metabolic process (GO:0009698)	103	17	2.38	+	7.15	5.09E-06
response to fungus (GO:0009620)	317	52	7.32	+	7.10	1.02E-22
innate immune response (GO:0045087)	295	48	6.81	+	7.05	1.20E-20
positive regulation of innate immune response (GO:0045089)	56	9	1.29	+	6.96	4.17E-02
positive regulation of immune response (GO:0050778)	56	9	1.29	+	6.96	4.17E-02
positive regulation of immune system process (GO:0002684)	56	9	1.29	+	6.96	4.17E-02
programmed cell death (GO:0012501)	77	12	1.78	+	6.75	2.15E-03
phenylpropanoid biosynthetic process (GO:0009699)	84	13	1.94	+	6.70	8.02E-04
defense response to bacterium (GO:0042742)	402	62	9.28	+	6.68	2.89E-26
immune system process (GO:0002376)	356	54	8.22	+	6.57	3.16E-22
cell death (GO:0008219)	99	15	2.29	+	6.56	1.27E-04
response to bacterium (GO:0009617)	491	73	11.34	+	6.44	1.61E-30
aromatic amino acid family metabolic process (GO:0009072)	83	12	1.92	+	6.26	4.37E-03
response to virus (GO:0009615)	83	12	1.92	+	6.26	4.37E-03
response to oomycetes (GO:0002239)	91	13	2.10	+	6.19	1.82E-03
regulation of innate immune response (GO:0045088)	106	15	2.45	+	6.13	2.83E-04
regulation of immune response (GO:0050776)	114	16	2.63	+	6.08	1.18E-04
regulation of response to external stimulus (GO:0032101)	173	24	3.99	+	6.01	6.31E-08
defense response to other organism (GO:0098542)	779	108	17.99	+	6.00	2.31E-44
regulation of immune system process (GO:0002682)	124	17	2.86	+	5.94	6.13E-05
regulation of response to biotic stimulus (GO:0002831)	168	22	3.88	+	5.67	1.16E-06
secondary metabolite biosynthetic process (GO:0044550)	138	18	3.19	+	5.65	4.76E-05
aging (GO:0007568)	131	17	3.02	+	5.62	1.27E-04
response to organic cyclic compound (GO:0014070)	278	36	6.42	+	5.61	4.16E-12
response to biotic stimulus (GO:0009607)	1043	135	24.08	+	5.61	1.18E-53
defense response (GO:0006952)	923	119	21.31	+	5.58	2.02E-46
response to external biotic stimulus (GO:0043207)	1042	134	24.06	+	5.57	6.57E-53
response to other organism (GO:0051707)	1042	134	24.06	+	5.57	6.57E-53
response to reactive oxygen species (GO:0000302)	151	19	3.49	+	5.45	3.24E-05
interspecies interaction between organisms (GO:0044419)	1069	134	24.68	+	5.43	1.00E-51
leaf senescence (GO:0010150)	105	13	2.42	+	5.36	7.77E-03
secondary metabolic process (GO:0019748)	295	36	6.81	+	5.29	2.17E-11
plant organ senescence (GO:0090693)	111	13	2.56	+	5.07	1.35E-02
regulation of defense response (GO:0031347)	245	27	5.66	+	4.77	4.23E-07
response to oxidative stress (GO:0006979)	445	49	10.27	+	4.77	1.21E-14
response to chitin (GO:0010200)	137	15	3.16	+	4.74	5.52E-03
alpha-amino acid biosynthetic process (GO:1901607)	175	19	4.04	+	4.70	2.76E-04
alpha-amino acid metabolic process (GO:1901605)	265	28	6.12	+	4.58	4.69E-07
response to external stimulus (GO:0009605)	1439	149	33.22	+	4.48	1.37E-48
organic acid catabolic process (GO:0016054)	157	16	3.62	+	4.41	5.99E-03
carboxylic acid catabolic process (GO:0046395)	157	16	3.62	+	4.41	5.99E-03
cellular amino acid biosynthetic process (GO:0008652)	198	20	4.57	+	4.37	3.76E-04
positive regulation of response to stimulus (GO:0048584)	226	22	5.22	+	4.22	1.63E-04
response to wounding (GO:0009611)	209	20	4.83	+	4.14	8.35E-04
regulation of response to stress (GO:0080134)	365	32	8.43	+	3.80	1.84E-06
response to nitrogen compound (GO:1901698)	287	25	6.63	+	3.77	1.54E-04
small molecule catabolic process (GO:0044282)	235	20	5.43	+	3.69	4.55E-03
response to organonitrogen compound (GO:0010243)	238	20	5.50	+	3.64	5.45E-03
response to cadmium ion (GO:0046686)	312	26	7.20	+	3.61	1.90E-04
cellular amino acid metabolic process (GO:0006520)	377	30	8.70	+	3.45	4.93E-05
response to metal ion (GO:0010038)	429	33	9.91	+	3.33	2.06E-05
organic acid biosynthetic process (GO:0016053)	464	35	10.71	+	3.27	1.15E-05
carboxylic acid biosynthetic process (GO:0046394)	464	35	10.71	+	3.27	1.15E-05
response to stress (GO:0006950)	3014	227	69.59	+	3.26	1.71E-55
cellular response to chemical stimulus (GO:0070887)	1039	78	23.99	+	3.25	2.17E-15
response to water deprivation (GO:0009414)	347	26	8.01	+	3.25	1.30E-03
sulfur compound metabolic process (GO:0006790)	348	26	8.03	+	3.24	1.36E-03
monocarboxylic acid metabolic process (GO:0032787)	432	32	9.97	+	3.21	7.96E-05
response to oxygen-containing compound (GO:1901700)	1459	107	33.69	+	3.18	1.38E-21
response to water (GO:0009415)	355	26	8.20	+	3.17	1.94E-03
response to acid chemical (GO:0001101)	369	27	8.52	+	3.17	1.21E-03
cellular response to stress (GO:0033554)	1087	78	25.10	+	3.11	2.43E-14
response to inorganic substance (GO:0010035)	896	64	20.69	+	3.09	3.35E-11
response to chemical (GO:0042221)	2600	184	60.03	+	3.07	3.43E-39
response to abscisic acid (GO:0009737)	482	32	11.13	+	2.88	8.17E-04
response to alcohol (GO:0097305)	486	32	11.22	+	2.85	9.70E-04
carboxylic acid metabolic process (GO:0019752)	884	57	20.41	+	2.79	4.86E-08
small molecule biosynthetic process (GO:0044283)	628	40	14.50	+	2.76	7.72E-05
response to osmotic stress (GO:0006970)	510	32	11.78	+	2.72	2.60E-03
response to organic substance (GO:0010033)	1639	101	37.84	+	2.67	4.69E-15
regulation of response to stimulus (GO:0048583)	690	42	15.93	+	2.64	1.15E-04
response to abiotic stimulus (GO:0009628)	2072	125	47.84	+	2.61	9.30E-19
oxoacid metabolic process (GO:0043436)	988	59	22.81	+	2.59	4.42E-07
organic acid metabolic process (GO:0006082)	991	59	22.88	+	2.58	4.80E-07
response to stimulus (GO:0050896)	5373	295	124.06	+	2.38	6.81E-48
response to lipid (GO:0033993)	652	35	15.05	+	2.32	2.83E-02
cellular catabolic process (GO:0044248)	1189	62	27.45	+	2.26	2.12E-05
cellular response to stimulus (GO:0051716)	2360	119	54.49	+	2.18	7.56E-12
catabolic process (GO:0009056)	1424	71	32.88	+	2.16	9.00E-06
small molecule metabolic process (GO:0044281)	1486	73	34.31	+	2.13	1.02E-05
response to hormone (GO:0009725)	1197	58	27.64	+	2.10	7.54E-04
response to endogenous stimulus (GO:0009719)	1216	58	28.08	+	2.07	1.49E-03
metabolic process (GO:0008152)	8255	255	190.60	+	1.34	2.39E-04
cellular metabolic process (GO:0044237)	7322	223	169.06	+	1.32	9.83E-03
organic substance metabolic process (GO:0071704)	7417	225	171.25	+	1.31	1.08E-02
cellular process (GO:0009987)	11472	343	264.87	+	1.29	2.37E-06
Unclassified (UNCLASSIFIED)	5970	100	137.84	-	.73	0.00E00
nucleic acid metabolic process (GO:0090304)	1632	12	37.68	-	.32	3.66E-03

## Sheet: 24 hpi GO down
GO biological process complete	Arabidopsis thaliana - REFLIST (27416)	upload_1 (410)	upload_1 (expected)	upload_1 (over/under)	upload_1 (fold Enrichment)	upload_1 (P-value)
photosynthesis, light harvesting in photosystem II (GO:0009769)	10	6	.15	+	40.12	1.95E-04
response to desiccation (GO:0009269)	24	6	.36	+	16.72	1.22E-02
water transport (GO:0006833)	29	6	.43	+	13.83	3.12E-02
fluid transport (GO:0042044)	29	6	.43	+	13.83	3.12E-02
photosynthetic electron transport chain (GO:0009767)	44	8	.66	+	12.16	2.48E-03
photosynthesis, light harvesting (GO:0009765)	42	7	.63	+	11.14	2.02E-02
photosynthesis, light reaction (GO:0019684)	126	13	1.88	+	6.90	4.35E-04
photosynthesis (GO:0015979)	186	17	2.78	+	6.11	2.87E-05
response to red or far red light (GO:0009639)	190	13	2.84	+	4.58	3.09E-02
response to water deprivation (GO:0009414)	347	21	5.19	+	4.05	4.51E-04
response to water (GO:0009415)	355	21	5.31	+	3.96	6.45E-04
response to cold (GO:0009409)	404	23	6.04	+	3.81	3.28E-04
response to acid chemical (GO:0001101)	369	21	5.52	+	3.81	1.18E-03
cell wall organization or biogenesis (GO:0071554)	493	22	7.37	+	2.98	2.74E-02
response to temperature stimulus (GO:0009266)	600	26	8.97	+	2.90	7.12E-03
response to light stimulus (GO:0009416)	692	29	10.35	+	2.80	3.55E-03
response to radiation (GO:0009314)	716	29	10.71	+	2.71	6.76E-03
response to lipid (GO:0033993)	652	26	9.75	+	2.67	2.93E-02
response to hormone (GO:0009725)	1197	47	17.90	+	2.63	1.09E-05
response to inorganic substance (GO:0010035)	896	35	13.40	+	2.61	1.34E-03
response to endogenous stimulus (GO:0009719)	1216	47	18.19	+	2.58	1.75E-05
response to abiotic stimulus (GO:0009628)	2072	80	30.99	+	2.58	4.06E-11
oxoacid metabolic process (GO:0043436)	988	35	14.78	+	2.37	1.17E-02
organic acid metabolic process (GO:0006082)	991	35	14.82	+	2.36	1.24E-02
response to oxygen-containing compound (GO:1901700)	1459	51	21.82	+	2.34	9.58E-05
response to organic substance (GO:0010033)	1639	55	24.51	+	2.24	1.46E-04
small molecule metabolic process (GO:0044281)	1486	49	22.22	+	2.20	1.42E-03
response to chemical (GO:0042221)	2600	83	38.88	+	2.13	1.74E-07
response to stimulus (GO:0050896)	5373	138	80.35	+	1.72	9.03E-08
Unclassified (UNCLASSIFIED)	5970	69	89.28	-	.77	0.00E00
protein modification process (GO:0036211)	2273	8	33.99	-	.24	2.53E-04
cellular protein modification process (GO:0006464)	2273	8	33.99	-	.24	2.53E-04
macromolecule modification (GO:0043412)	2578	9	38.55	-	.23	2.48E-05
